# Supplementary material for: 3,6-Dibromo-9-(4-tert-butyl­benz­yl)-9H-carbazole
Source: Acta Crystallogr Sect E Struct Rep Online. 2008 Jul 23;64(Pt 8):o1567. doi: 10.1107/S1600536808022174 (PMC2962237; doi:10.1107/S1600536808022174)
Supplement: Supplementary file 1 [file e-64-o1567-sup1.cif]

##############################################################################
###                                                                        ###
###        Electronic paper (Acta Crystallographica Section E)             ###
###                                                                        ###
##############################################################################
#                                                                            #
# This CIF contains the data in a paper accepted for publication in Acta     #
# Crystallographica Section E. It conforms to the requirements of Notes      #
# for Authors for Section E, and has been peer reviewed under the auspices   #
# of the IUCr Commission on Journals.                                        #
#                                                                            #
# Full details of the Crystallographic Information File format               #
# are given in the paper "The Crystallographic Information File (CIF):       #
# a New Standard Archive File for Crystallography" by S. R. Hall, F. H.      #
# Allen and I. D. Brown [Acta Cryst. (1991), A47, 655-685].                  #
#                                                                            #
# The current version of the core CIF dictionary is obtainable from          #
# ftp://ftp.iucr.org/pub/cif_core.dic. The current version number is 2.4.    #
#                                                                            #
# Software is freely available for graphical display of the structure(s) in  #
# this CIF.  For information consult the CIF home page http://www.iucr.org/  #
# cif/home.html                                                              #
#                                                                            #
# This file may be used for bona fide research purposes within the           #
# scientific community so long as proper attribution is given to the journal # 
# article from which it was obtained.                                        #
#                                                                            #
##############################################################################
                                             
data_I
_audit_creation_method     SHELXL-97
_chemical_name_systematic
;
3,6-Dibromo-9-(4-<i>tert</i>-butylbenzyl)-9<i>H</i>-carbazole
;
_chemical_name_common     ?
_chemical_formula_moiety     'C23 H21 Br2 N'
_chemical_formula_sum     'C23 H21 Br2 N'
_chemical_formula_iupac     'C23 H21 Br2 N'
_chemical_formula_weight     471.23
_chemical_melting_point     ?
_chemical_melting_point_gt     434
_chemical_melting_point_lt     435
_symmetry_cell_setting     Triclinic
_symmetry_space_group_name_H-M     'P -1'
_symmetry_space_group_name_Hall     '-P 1'
loop_
    _symmetry_equiv_pos_as_xyz
    'x, y, z'
    '-x, -y, -z'
_cell_length_a     11.240(2)
_cell_length_b     12.921(3)
_cell_length_c     15.694(3)
_cell_angle_alpha     105.43(3)
_cell_angle_beta     108.53(3)
_cell_angle_gamma     103.09(3)
_cell_volume     1958.9(10)
_cell_formula_units_Z     4
_cell_measurement_reflns_used     3716
_cell_measurement_theta_min     1.471
_cell_measurement_theta_max     27.926
_cell_measurement_temperature     113(2)
_exptl_crystal_description     prism
_exptl_crystal_colour     colorless
_exptl_crystal_size_max     0.10
_exptl_crystal_size_mid     0.08
_exptl_crystal_size_min     0.04
_exptl_crystal_density_diffrn     1.598
_exptl_crystal_density_meas     ?
_exptl_crystal_density_method     'not measured'
_exptl_crystal_F_000     944
_exptl_absorpt_coefficient_mu     4.145
_exptl_absorpt_correction_type     multi-scan
_exptl_absorpt_process_details     '(CrystalClear; Rigaku/MSC, 2005)'
_exptl_absorpt_correction_T_min     0.6820
_exptl_absorpt_correction_T_max     0.8517
_exptl_special_details
;
;
_diffrn_ambient_temperature     293(2)
_diffrn_radiation_type     MoK\a
_diffrn_radiation_wavelength     0.71073
_diffrn_radiation_source     'rotating anode'
_diffrn_radiation_monochromator     confocal
_diffrn_measurement_device_type     'Rigaku Saturn CCD'
_diffrn_measurement_method     \w
_diffrn_detector_area_resol_mean     ?
_diffrn_reflns_number     12085
_diffrn_reflns_av_R_equivalents     0.0514
_diffrn_reflns_av_sigmaI/netI     0.0924
_diffrn_reflns_theta_min     1.47
_diffrn_reflns_theta_max     25.02
_diffrn_reflns_theta_full     25.02
_diffrn_measured_fraction_theta_max     0.995
_diffrn_measured_fraction_theta_full     0.995
_diffrn_reflns_limit_h_min     -9
_diffrn_reflns_limit_h_max     13
_diffrn_reflns_limit_k_min     -15
_diffrn_reflns_limit_k_max     15
_diffrn_reflns_limit_l_min     -18
_diffrn_reflns_limit_l_max     17
_diffrn_standards_number     0
_diffrn_standards_interval_count     ?
_diffrn_standards_interval_time     ?
_diffrn_standards_decay_%     ?
_refine_special_details
;
Refinement of <i>F</i>^2^ against ALL reflections. The weighted <i>R</i>-factor
<i>wR</i> and goodness of fit <i>S</i> are based on <i>F</i>^2^, conventional
<i>R</i>-factors <i>R</i> are based on <i>F</i>, with <i>F</i> set to zero for
negative <i>F</i>^2^. The threshold expression of <i>F</i>^2^ >
\s(<i>F</i>^2^) is used only for calculating <i>R</i>-factors(gt) <i>etc</i>.
and is not relevant to the choice of reflections for refinement.
<i>R</i>-factors based on <i>F</i>^2^ are statistically about twice as large
as those based on <i>F</i>, and <i>R</i>- factors based on ALL data will be
even larger.
;
_reflns_number_total     6891
_reflns_number_gt     4712
_reflns_threshold_expression     I>2\s(I)
_refine_ls_structure_factor_coef     Fsqd
_refine_ls_matrix_type     full
_refine_ls_R_factor_all     0.0940
_refine_ls_R_factor_gt     0.0550
_refine_ls_wR_factor_gt     0.0967
_refine_ls_wR_factor_ref     0.1117
_refine_ls_goodness_of_fit_ref     1.009
_refine_ls_restrained_S_all     1.009
_refine_ls_number_reflns     6891
_refine_ls_number_parameters     475
_refine_ls_number_restraints     0
_refine_ls_hydrogen_treatment     constr
_refine_ls_weighting_scheme     calc
_refine_ls_weighting_details
                 'calc w=1/[\s^2^(Fo^2^)+(0.0441P)^2^] where P=(Fo^2^+2Fc^2^)/3'
_atom_sites_solution_hydrogens     geom
_atom_sites_solution_primary     direct
_atom_sites_solution_secondary     difmap
_refine_ls_shift/su_max     0.001
_refine_ls_shift/su_mean     0.000
_refine_diff_density_max     0.457
_refine_diff_density_min     -0.456
_refine_ls_extinction_method     none
_refine_ls_extinction_coef     ?
loop_
    _atom_type_symbol
    _atom_type_description
    _atom_type_scat_dispersion_real
    _atom_type_scat_dispersion_imag
    _atom_type_scat_source
    'C' 'C' 0.0033 0.0016
                         'International Tables Vol C Tables 4.2.6.8 and 6.1.1.4'
    'H' 'H' 0.0000 0.0000
                         'International Tables Vol C Tables 4.2.6.8 and 6.1.1.4'
    'N' 'N' 0.0061 0.0033
                         'International Tables Vol C Tables 4.2.6.8 and 6.1.1.4'
    'Br' 'Br' -0.2901 2.4595
                         'International Tables Vol C Tables 4.2.6.8 and 6.1.1.4'
_computing_data_collection     'CrystalClear (Rigaku/MSC, 2005)'
_computing_cell_refinement     'CrystalClear (Rigaku/MSC, 2005)'
_computing_data_reduction     'CrystalClear (Rigaku/MSC, 2005)'
_computing_structure_solution     'SHELXS97 (Sheldrick, 2008)'
_computing_structure_refinement     'SHELXL97 (Sheldrick, 2008)'
_computing_molecular_graphics     'SHELXTL (Sheldrick, 2008)'
_computing_publication_material     'SHELXTL (Sheldrick, 2008)'
loop_
    _atom_site_type_symbol
    _atom_site_label
    _atom_site_fract_x
    _atom_site_fract_y
    _atom_site_fract_z
    _atom_site_U_iso_or_equiv
    _atom_site_adp_type
    _atom_site_calc_flag
    _atom_site_refinement_flags
    _atom_site_occupancy
    _atom_site_disorder_assembly
    _atom_site_disorder_group
    Br Br1 0.96240(7) 0.27334(4) 1.22201(4) 0.03941(19) Uani d . 1 . .
    Br Br2 1.17197(7) 0.38918(5) 0.76081(4) 0.04177(19) Uani d . 1 . .
    Br Br3 0.40645(7) -0.22495(4) 0.71466(4) 0.04018(19) Uani d . 1 . .
    Br Br4 0.72986(7) -0.12045(5) 0.29922(4) 0.03927(18) Uani d . 1 . .
    N N1 0.7041(5) 0.3752(3) 0.8695(3) 0.0221(10) Uani d . 1 . .
    N N2 0.2243(5) -0.1201(3) 0.3530(3) 0.0215(10) Uani d . 1 . .
    C C1 0.7459(6) 0.3489(4) 0.9523(3) 0.0250(13) Uani d . 1 . .
    C C2 0.6817(6) 0.3308(4) 1.0116(4) 0.0297(14) Uani d . 1 . .
    H H2 0.5964 0.3345 0.9986 0.036 Uiso calc R 1 . .
    C C3 0.7475(6) 0.3070(4) 1.0907(4) 0.0288(14) Uani d . 1 . .
    H H3 0.7063 0.2949 1.1318 0.035 Uiso calc R 1 . .
    C C4 0.8725(7) 0.3011(4) 1.1094(3) 0.0304(15) Uani d . 1 . .
    C C5 0.9398(6) 0.3174(3) 1.0509(3) 0.0237(12) Uani d . 1 . .
    H H5 1.0248 0.3127 1.0645 0.028 Uiso calc R 1 . .
    C C6 0.8735(6) 0.3410(3) 0.9708(3) 0.0216(13) Uani d . 1 . .
    C C7 0.9125(6) 0.3640(4) 0.8957(3) 0.0217(12) Uani d . 1 . .
    C C8 1.0244(6) 0.3672(3) 0.8753(3) 0.0240(13) Uani d . 1 . .
    H H8 1.0964 0.3540 0.9146 0.029 Uiso calc R 1 . .
    C C9 1.0251(6) 0.3906(4) 0.7951(4) 0.0277(14) Uani d . 1 . .
    C C10 0.9171(6) 0.4106(4) 0.7345(4) 0.0292(15) Uani d . 1 . .
    H H10 0.9208 0.4257 0.6805 0.035 Uiso calc R 1 . .
    C C11 0.8074(6) 0.4081(4) 0.7545(3) 0.0254(13) Uani d . 1 . .
    H H11 0.7360 0.4216 0.7150 0.031 Uiso calc R 1 . .
    C C12 0.8049(6) 0.3847(3) 0.8359(3) 0.0229(13) Uani d . 1 . .
    C C13 0.5880(6) 0.4076(4) 0.8353(4) 0.0336(15) Uani d . 1 . .
    H H13A 0.5196 0.3697 0.8527 0.040 Uiso calc R 1 . .
    H H13B 0.5529 0.3822 0.7654 0.040 Uiso calc R 1 . .
    C C14 0.6203(6) 0.5352(4) 0.8772(3) 0.0232(12) Uani d . 1 . .
    C C15 0.6477(6) 0.6037(4) 0.8271(3) 0.0320(15) Uani d . 1 . .
    H H15 0.6390 0.5698 0.7642 0.038 Uiso calc R 1 . .
    C C16 0.6884(6) 0.7231(4) 0.8683(3) 0.0289(14) Uani d . 1 . .
    H H16 0.7070 0.7672 0.8329 0.035 Uiso calc R 1 . .
    C C17 0.7008(5) 0.7753(4) 0.9615(3) 0.0198(12) Uani d . 1 . .
    C C18 0.6714(6) 0.7060(4) 1.0113(4) 0.0250(13) Uani d . 1 . .
    H H18 0.6781 0.7395 1.0737 0.030 Uiso calc R 1 . .
    C C19 0.6323(6) 0.5881(4) 0.9705(4) 0.0283(14) Uani d . 1 . .
    H H19 0.6141 0.5440 1.0060 0.034 Uiso calc R 1 . .
    C C20 0.7512(6) 0.9073(4) 1.0123(3) 0.0233(13) Uani d . 1 . .
    C C21 0.7776(7) 0.9676(4) 0.9457(4) 0.0401(17) Uani d . 1 . .
    H H21A 0.8144 1.0487 0.9806 0.060 Uiso calc R 1 . .
    H H21B 0.6954 0.9496 0.8920 0.060 Uiso calc R 1 . .
    H H21C 0.8396 0.9428 0.9225 0.060 Uiso calc R 1 . .
    C C22 0.6453(7) 0.9413(4) 1.0432(4) 0.0412(17) Uani d . 1 . .
    H H22A 0.6290 0.9043 1.0860 0.062 Uiso calc R 1 . .
    H H22B 0.5642 0.9184 0.9872 0.062 Uiso calc R 1 . .
    H H22C 0.6763 1.0226 1.0759 0.062 Uiso calc R 1 . .
    C C23 0.8795(6) 0.9417(4) 1.1000(4) 0.0365(16) Uani d . 1 . .
    H H23A 0.9436 0.9160 1.0801 0.055 Uiso calc R 1 . .
    H H23B 0.8620 0.9076 1.1441 0.055 Uiso calc R 1 . .
    H H23C 0.9144 1.0233 1.1313 0.055 Uiso calc R 1 . .
    C C24 0.2497(6) -0.1459(3) 0.4368(3) 0.0232(13) Uani d . 1 . .
    C C25 0.1684(6) -0.1601(4) 0.4870(3) 0.0267(13) Uani d . 1 . .
    H H25 0.0844 -0.1531 0.4661 0.032 Uiso calc R 1 . .
    C C26 0.2170(7) -0.1848(4) 0.5688(4) 0.0312(15) Uani d . 1 . .
    H H26 0.1651 -0.1951 0.6037 0.037 Uiso calc R 1 . .
    C C27 0.3413(6) -0.1944(4) 0.5992(3) 0.0242(13) Uani d . 1 . .
    C C28 0.4236(6) -0.1816(3) 0.5510(3) 0.0225(13) Uani d . 1 . .
    H H28 0.5070 -0.1895 0.5727 0.027 Uiso calc R 1 . .
    C C29 0.3755(6) -0.1560(4) 0.4675(3) 0.0202(12) Uani d . 1 . .
    C C30 0.4306(6) -0.1369(3) 0.3996(3) 0.0209(12) Uani d . 1 . .
    C C31 0.5495(6) -0.1379(4) 0.3913(3) 0.0244(13) Uani d . 1 . .
    H H31 0.6138 -0.1528 0.4361 0.029 Uiso calc R 1 . .
    C C32 0.5699(6) -0.1164(4) 0.3150(4) 0.0253(13) Uani d . 1 . .
    C C33 0.4756(6) -0.0936(4) 0.2466(4) 0.0267(13) Uani d . 1 . .
    H H33 0.4931 -0.0787 0.1961 0.032 Uiso calc R 1 . .
    C C34 0.3577(6) -0.0931(3) 0.2537(3) 0.0257(14) Uani d . 1 . .
    H H34 0.2938 -0.0791 0.2080 0.031 Uiso calc R 1 . .
    C C35 0.3351(6) -0.1141(3) 0.3311(3) 0.0185(12) Uani d . 1 . .
    C C36 0.1124(6) -0.0882(3) 0.3058(3) 0.0249(13) Uani d . 1 . .
    H H36A 0.0335 -0.1303 0.3111 0.030 Uiso calc R 1 . .
    H H36B 0.0947 -0.1087 0.2378 0.030 Uiso calc R 1 . .
    C C37 0.1396(6) 0.0393(4) 0.3505(3) 0.0245(13) Uani d . 1 . .
    C C38 0.2053(6) 0.1155(4) 0.3192(3) 0.0256(13) Uani d . 1 . .
    H H38 0.2276 0.0881 0.2674 0.031 Uiso calc R 1 . .
    C C39 0.2386(6) 0.2327(4) 0.3642(3) 0.0268(13) Uani d . 1 . .
    H H39 0.2827 0.2821 0.3418 0.032 Uiso calc R 1 . .
    C C40 0.2080(5) 0.2775(4) 0.4414(3) 0.0188(11) Uani d . 1 . .
    C C41 0.1410(6) 0.1999(4) 0.4720(3) 0.0266(13) Uani d . 1 . .
    H H41 0.1189 0.2270 0.5240 0.032 Uiso calc R 1 . .
    C C42 0.1066(6) 0.0831(4) 0.4264(4) 0.0281(13) Uani d . 1 . .
    H H42 0.0602 0.0334 0.4475 0.034 Uiso calc R 1 . .
    C C43 0.2505(6) 0.4068(4) 0.4975(3) 0.0218(12) Uani d . 1 . .
    C C44 0.1313(6) 0.4382(4) 0.5087(4) 0.0309(14) Uani d . 1 . .
    H H44A 0.0954 0.3954 0.5417 0.046 Uiso calc R 1 . .
    H H44B 0.0639 0.4204 0.4460 0.046 Uiso calc R 1 . .
    H H44C 0.1600 0.5183 0.5453 0.046 Uiso calc R 1 . .
    C C45 0.3586(6) 0.4352(4) 0.5971(3) 0.0304(14) Uani d . 1 . .
    H H45A 0.3235 0.3919 0.6300 0.046 Uiso calc R 1 . .
    H H45B 0.3866 0.5153 0.6339 0.046 Uiso calc R 1 . .
    H H45C 0.4335 0.4164 0.5897 0.046 Uiso calc R 1 . .
    C C46 0.3061(6) 0.4770(4) 0.4454(4) 0.0323(15) Uani d . 1 . .
    H H46A 0.3331 0.5569 0.4823 0.048 Uiso calc R 1 . .
    H H46B 0.2385 0.4589 0.3827 0.048 Uiso calc R 1 . .
    H H46C 0.3817 0.4592 0.4384 0.048 Uiso calc R 1 . .
loop_
    _atom_site_aniso_label
    _atom_site_aniso_U_11
    _atom_site_aniso_U_22
    _atom_site_aniso_U_33
    _atom_site_aniso_U_12
    _atom_site_aniso_U_13
    _atom_site_aniso_U_23
    Br1 0.0530(5) 0.0296(3) 0.0276(3) 0.0098(3) 0.0069(3) 0.0133(2)
    Br2 0.0489(5) 0.0399(3) 0.0429(3) 0.0163(3) 0.0301(4) 0.0095(3)
    Br3 0.0521(5) 0.0372(3) 0.0297(3) 0.0113(3) 0.0126(3) 0.0177(2)
    Br4 0.0338(5) 0.0463(3) 0.0379(3) 0.0149(3) 0.0215(3) 0.0062(3)
    N1 0.014(3) 0.0200(19) 0.025(2) 0.007(2) -0.001(2) 0.0091(17)
    N2 0.023(3) 0.0172(19) 0.028(2) 0.011(2) 0.007(2) 0.0121(17)
    C1 0.033(4) 0.012(2) 0.030(3) 0.010(3) 0.012(3) 0.005(2)
    C2 0.031(4) 0.018(2) 0.037(3) 0.007(3) 0.013(3) 0.009(2)
    C3 0.030(4) 0.024(2) 0.032(3) 0.007(3) 0.015(3) 0.008(2)
    C4 0.044(5) 0.016(2) 0.024(3) 0.005(3) 0.010(3) 0.005(2)
    C5 0.021(4) 0.015(2) 0.028(3) 0.007(2) 0.004(3) 0.004(2)
    C6 0.025(4) 0.010(2) 0.021(2) 0.005(2) 0.004(3) 0.0003(19)
    C7 0.024(4) 0.013(2) 0.021(2) 0.006(2) 0.003(3) 0.0018(19)
    C8 0.026(4) 0.015(2) 0.023(3) 0.006(2) 0.005(3) 0.001(2)
    C9 0.036(4) 0.015(2) 0.030(3) 0.006(3) 0.018(3) 0.003(2)
    C10 0.045(5) 0.016(2) 0.026(3) 0.005(3) 0.018(3) 0.007(2)
    C11 0.023(4) 0.019(2) 0.022(3) 0.001(2) -0.001(3) 0.007(2)
    C12 0.029(4) 0.012(2) 0.026(3) 0.005(2) 0.013(3) 0.002(2)
    C13 0.030(4) 0.025(3) 0.034(3) 0.007(3) 0.002(3) 0.009(2)
    C14 0.012(4) 0.022(2) 0.026(3) 0.005(2) -0.001(3) 0.005(2)
    C15 0.046(5) 0.026(3) 0.023(3) 0.022(3) 0.009(3) 0.008(2)
    C16 0.035(4) 0.028(3) 0.022(3) 0.012(3) 0.003(3) 0.015(2)
    C17 0.012(3) 0.020(2) 0.023(2) 0.005(2) 0.003(3) 0.007(2)
    C18 0.025(4) 0.027(3) 0.027(3) 0.011(3) 0.015(3) 0.009(2)
    C19 0.032(4) 0.024(2) 0.038(3) 0.013(3) 0.020(3) 0.016(2)
    C20 0.023(4) 0.018(2) 0.021(2) 0.004(2) 0.003(3) 0.003(2)
    C21 0.063(6) 0.019(2) 0.034(3) 0.009(3) 0.019(4) 0.009(2)
    C22 0.048(5) 0.031(3) 0.049(4) 0.017(3) 0.024(4) 0.012(3)
    C23 0.036(5) 0.024(3) 0.034(3) -0.001(3) 0.007(3) 0.004(2)
    C24 0.026(4) 0.012(2) 0.019(2) 0.000(2) 0.001(3) 0.0006(19)
    C25 0.022(4) 0.022(2) 0.028(3) 0.005(2) 0.006(3) 0.005(2)
    C26 0.039(5) 0.025(3) 0.032(3) 0.008(3) 0.020(3) 0.010(2)
    C27 0.023(4) 0.017(2) 0.028(3) 0.002(2) 0.007(3) 0.008(2)
    C28 0.022(4) 0.015(2) 0.023(2) 0.005(2) 0.004(3) 0.003(2)
    C29 0.019(4) 0.015(2) 0.019(2) 0.004(2) 0.004(3) 0.0010(19)
    C30 0.026(4) 0.012(2) 0.024(3) 0.006(2) 0.012(3) 0.0015(19)
    C31 0.028(4) 0.019(2) 0.021(2) 0.007(2) 0.006(3) 0.004(2)
    C32 0.025(4) 0.014(2) 0.030(3) 0.003(2) 0.013(3) -0.002(2)
    C33 0.028(4) 0.020(2) 0.030(3) 0.002(3) 0.014(3) 0.006(2)
    C34 0.034(4) 0.016(2) 0.022(3) 0.004(3) 0.010(3) 0.007(2)
    C35 0.020(4) 0.011(2) 0.020(2) 0.007(2) 0.006(3) 0.0008(19)
    C36 0.027(4) 0.016(2) 0.026(3) 0.007(2) 0.009(3) 0.002(2)
    C37 0.024(4) 0.026(2) 0.023(3) 0.012(3) 0.006(3) 0.009(2)
    C38 0.032(4) 0.031(3) 0.021(2) 0.017(3) 0.014(3) 0.012(2)
    C39 0.036(4) 0.024(2) 0.030(3) 0.014(3) 0.016(3) 0.017(2)
    C40 0.009(3) 0.023(2) 0.014(2) 0.006(2) -0.005(2) 0.0032(19)
    C41 0.027(4) 0.029(3) 0.026(3) 0.010(3) 0.012(3) 0.011(2)
    C42 0.024(4) 0.022(2) 0.041(3) 0.005(3) 0.016(3) 0.013(2)
    C43 0.019(4) 0.021(2) 0.023(2) 0.005(2) 0.009(3) 0.005(2)
    C44 0.036(5) 0.026(3) 0.031(3) 0.013(3) 0.015(3) 0.007(2)
    C45 0.032(4) 0.027(3) 0.027(3) 0.008(3) 0.008(3) 0.009(2)
    C46 0.042(5) 0.022(2) 0.033(3) 0.013(3) 0.015(3) 0.010(2)
_geom_special_details
;
All e.s.d.'s (except the e.s.d. in the dihedral angle between two l.s. planes)
are estimated using the full covariance matrix. The cell e.s.d.'s are taken
into account individually in the estimation of e.s.d.'s in distances, angles
and torsion angles; correlations between e.s.d.'s in cell parameters are only
used when they are defined by crystal symmetry. An approximate (isotropic)
treatment of cell e.s.d.'s is used for estimating e.s.d.'s involving l.s.
planes.
;
loop_
    _geom_bond_atom_site_label_1
    _geom_bond_atom_site_label_2
    _geom_bond_site_symmetry_2
    _geom_bond_distance
    _geom_bond_publ_flag
    Br1 C4 . 1.908(5) ?
    Br2 C9 . 1.894(6) ?
    Br3 C27 . 1.909(5) ?
    Br4 C32 . 1.901(6) ?
    N1 C12 . 1.388(7) ?
    N1 C1 . 1.395(6) ?
    N1 C13 . 1.445(7) ?
    N2 C35 . 1.384(6) ?
    N2 C24 . 1.399(6) ?
    N2 C36 . 1.452(7) ?
    C1 C2 . 1.381(7) ?
    C1 C6 . 1.403(8) ?
    C2 C3 . 1.380(7) ?
    C2 H2 . 0.9300 ?
    C3 C4 . 1.366(8) ?
    C3 H3 . 0.9300 ?
    C4 C5 . 1.390(7) ?
    C5 C6 . 1.393(7) ?
    C5 H5 . 0.9300 ?
    C6 C7 . 1.457(6) ?
    C7 C8 . 1.388(7) ?
    C7 C12 . 1.405(8) ?
    C8 C9 . 1.372(6) ?
    C8 H8 . 0.9300 ?
    C9 C10 . 1.409(8) ?
    C10 C11 . 1.362(8) ?
    C10 H10 . 0.9300 ?
    C11 C12 . 1.396(6) ?
    C11 H11 . 0.9300 ?
    C13 C14 . 1.512(6) ?
    C13 H13A . 0.9700 ?
    C13 H13B . 0.9700 ?
    C14 C15 . 1.376(6) ?
    C14 C19 . 1.389(6) ?
    C15 C16 . 1.403(6) ?
    C15 H15 . 0.9300 ?
    C16 C17 . 1.385(6) ?
    C16 H16 . 0.9300 ?
    C17 C18 . 1.386(6) ?
    C17 C20 . 1.554(6) ?
    C18 C19 . 1.387(6) ?
    C18 H18 . 0.9300 ?
    C19 H19 . 0.9300 ?
    C20 C23 . 1.515(8) ?
    C20 C21 . 1.521(6) ?
    C20 C22 . 1.529(8) ?
    C21 H21A . 0.9600 ?
    C21 H21B . 0.9600 ?
    C21 H21C . 0.9600 ?
    C22 H22A . 0.9600 ?
    C22 H22B . 0.9600 ?
    C22 H22C . 0.9600 ?
    C23 H23A . 0.9600 ?
    C23 H23B . 0.9600 ?
    C23 H23C . 0.9600 ?
    C24 C29 . 1.391(8) ?
    C24 C25 . 1.397(7) ?
    C25 C26 . 1.379(7) ?
    C25 H25 . 0.9300 ?
    C26 C27 . 1.372(8) ?
    C26 H26 . 0.9300 ?
    C27 C28 . 1.377(7) ?
    C28 C29 . 1.408(6) ?
    C28 H28 . 0.9300 ?
    C29 C30 . 1.438(6) ?
    C30 C31 . 1.386(7) ?
    C30 C35 . 1.406(7) ?
    C31 C32 . 1.374(6) ?
    C31 H31 . 0.9300 ?
    C32 C33 . 1.396(8) ?
    C33 C34 . 1.367(8) ?
    C33 H33 . 0.9300 ?
    C34 C35 . 1.398(6) ?
    C34 H34 . 0.9300 ?
    C36 C37 . 1.522(6) ?
    C36 H36A . 0.9700 ?
    C36 H36B . 0.9700 ?
    C37 C42 . 1.377(6) ?
    C37 C38 . 1.384(6) ?
    C38 C39 . 1.392(6) ?
    C38 H38 . 0.9300 ?
    C39 C40 . 1.379(6) ?
    C39 H39 . 0.9300 ?
    C40 C41 . 1.396(6) ?
    C40 C43 . 1.544(6) ?
    C41 C42 . 1.387(6) ?
    C41 H41 . 0.9300 ?
    C42 H42 . 0.9300 ?
    C43 C45 . 1.529(7) ?
    C43 C44 . 1.531(7) ?
    C43 C46 . 1.531(6) ?
    C44 H44A . 0.9600 ?
    C44 H44B . 0.9600 ?
    C44 H44C . 0.9600 ?
    C45 H45A . 0.9600 ?
    C45 H45B . 0.9600 ?
    C45 H45C . 0.9600 ?
    C46 H46A . 0.9600 ?
    C46 H46B . 0.9600 ?
    C46 H46C . 0.9600 ?
loop_
    _geom_angle_atom_site_label_1
    _geom_angle_atom_site_label_2
    _geom_angle_atom_site_label_3
    _geom_angle_site_symmetry_1
    _geom_angle_site_symmetry_3
    _geom_angle
    _geom_angle_publ_flag
    C12 N1 C1 . . 108.1(5) ?
    C12 N1 C13 . . 125.4(4) ?
    C1 N1 C13 . . 125.6(5) ?
    C35 N2 C24 . . 107.4(5) ?
    C35 N2 C36 . . 125.4(4) ?
    C24 N2 C36 . . 126.5(4) ?
    C2 C1 N1 . . 130.2(6) ?
    C2 C1 C6 . . 121.0(5) ?
    N1 C1 C6 . . 108.8(4) ?
    C3 C2 C1 . . 118.2(6) ?
    C3 C2 H2 . . 120.9 ?
    C1 C2 H2 . . 120.9 ?
    C4 C3 C2 . . 120.7(5) ?
    C4 C3 H3 . . 119.6 ?
    C2 C3 H3 . . 119.6 ?
    C3 C4 C5 . . 122.8(5) ?
    C3 C4 Br1 . . 119.4(4) ?
    C5 C4 Br1 . . 117.8(5) ?
    C4 C5 C6 . . 116.6(6) ?
    C4 C5 H5 . . 121.7 ?
    C6 C5 H5 . . 121.7 ?
    C5 C6 C1 . . 120.7(5) ?
    C5 C6 C7 . . 131.9(5) ?
    C1 C6 C7 . . 107.4(4) ?
    C8 C7 C12 . . 120.5(4) ?
    C8 C7 C6 . . 134.0(5) ?
    C12 C7 C6 . . 105.5(5) ?
    C9 C8 C7 . . 117.6(5) ?
    C9 C8 H8 . . 121.2 ?
    C7 C8 H8 . . 121.2 ?
    C8 C9 C10 . . 122.1(5) ?
    C8 C9 Br2 . . 119.3(5) ?
    C10 C9 Br2 . . 118.5(4) ?
    C11 C10 C9 . . 120.4(5) ?
    C11 C10 H10 . . 119.8 ?
    C9 C10 H10 . . 119.8 ?
    C10 C11 C12 . . 118.3(5) ?
    C10 C11 H11 . . 120.8 ?
    C12 C11 H11 . . 120.8 ?
    N1 C12 C11 . . 128.8(5) ?
    N1 C12 C7 . . 110.2(4) ?
    C11 C12 C7 . . 121.0(5) ?
    N1 C13 C14 . . 111.9(5) ?
    N1 C13 H13A . . 109.2 ?
    C14 C13 H13A . . 109.2 ?
    N1 C13 H13B . . 109.2 ?
    C14 C13 H13B . . 109.2 ?
    H13A C13 H13B . . 107.9 ?
    C15 C14 C19 . . 117.8(4) ?
    C15 C14 C13 . . 121.3(4) ?
    C19 C14 C13 . . 120.7(4) ?
    C14 C15 C16 . . 121.9(4) ?
    C14 C15 H15 . . 119.1 ?
    C16 C15 H15 . . 119.1 ?
    C17 C16 C15 . . 120.1(4) ?
    C17 C16 H16 . . 120.0 ?
    C15 C16 H16 . . 120.0 ?
    C16 C17 C18 . . 117.9(4) ?
    C16 C17 C20 . . 122.3(4) ?
    C18 C17 C20 . . 119.8(4) ?
    C17 C18 C19 . . 121.8(4) ?
    C17 C18 H18 . . 119.1 ?
    C19 C18 H18 . . 119.1 ?
    C18 C19 C14 . . 120.6(4) ?
    C18 C19 H19 . . 119.7 ?
    C14 C19 H19 . . 119.7 ?
    C23 C20 C21 . . 109.3(5) ?
    C23 C20 C22 . . 110.1(4) ?
    C21 C20 C22 . . 109.0(4) ?
    C23 C20 C17 . . 108.0(4) ?
    C21 C20 C17 . . 111.7(4) ?
    C22 C20 C17 . . 108.8(4) ?
    C20 C21 H21A . . 109.5 ?
    C20 C21 H21B . . 109.5 ?
    H21A C21 H21B . . 109.5 ?
    C20 C21 H21C . . 109.5 ?
    H21A C21 H21C . . 109.5 ?
    H21B C21 H21C . . 109.5 ?
    C20 C22 H22A . . 109.5 ?
    C20 C22 H22B . . 109.5 ?
    H22A C22 H22B . . 109.5 ?
    C20 C22 H22C . . 109.5 ?
    H22A C22 H22C . . 109.5 ?
    H22B C22 H22C . . 109.5 ?
    C20 C23 H23A . . 109.5 ?
    C20 C23 H23B . . 109.5 ?
    H23A C23 H23B . . 109.5 ?
    C20 C23 H23C . . 109.5 ?
    H23A C23 H23C . . 109.5 ?
    H23B C23 H23C . . 109.5 ?
    C29 C24 C25 . . 121.7(5) ?
    C29 C24 N2 . . 109.5(4) ?
    C25 C24 N2 . . 128.8(6) ?
    C26 C25 C24 . . 117.6(6) ?
    C26 C25 H25 . . 121.2 ?
    C24 C25 H25 . . 121.2 ?
    C27 C26 C25 . . 120.6(5) ?
    C27 C26 H26 . . 119.7 ?
    C25 C26 H26 . . 119.7 ?
    C26 C27 C28 . . 123.2(5) ?
    C26 C27 Br3 . . 119.2(4) ?
    C28 C27 Br3 . . 117.6(4) ?
    C27 C28 C29 . . 116.9(5) ?
    C27 C28 H28 . . 121.5 ?
    C29 C28 H28 . . 121.5 ?
    C24 C29 C28 . . 119.9(5) ?
    C24 C29 C30 . . 107.0(4) ?
    C28 C29 C30 . . 133.0(5) ?
    C31 C30 C35 . . 119.9(4) ?
    C31 C30 C29 . . 133.6(5) ?
    C35 C30 C29 . . 106.5(5) ?
    C32 C31 C30 . . 118.2(5) ?
    C32 C31 H31 . . 120.9 ?
    C30 C31 H31 . . 120.9 ?
    C31 C32 C33 . . 122.3(5) ?
    C31 C32 Br4 . . 119.5(4) ?
    C33 C32 Br4 . . 118.2(4) ?
    C34 C33 C32 . . 120.0(5) ?
    C34 C33 H33 . . 120.0 ?
    C32 C33 H33 . . 120.0 ?
    C33 C34 C35 . . 118.7(5) ?
    C33 C34 H34 . . 120.7 ?
    C35 C34 H34 . . 120.7 ?
    N2 C35 C34 . . 129.6(5) ?
    N2 C35 C30 . . 109.5(4) ?
    C34 C35 C30 . . 120.9(5) ?
    N2 C36 C37 . . 111.7(4) ?
    N2 C36 H36A . . 109.3 ?
    C37 C36 H36A . . 109.3 ?
    N2 C36 H36B . . 109.3 ?
    C37 C36 H36B . . 109.3 ?
    H36A C36 H36B . . 107.9 ?
    C42 C37 C38 . . 117.8(4) ?
    C42 C37 C36 . . 121.4(4) ?
    C38 C37 C36 . . 120.7(4) ?
    C37 C38 C39 . . 120.9(4) ?
    C37 C38 H38 . . 119.6 ?
    C39 C38 H38 . . 119.6 ?
    C40 C39 C38 . . 121.7(4) ?
    C40 C39 H39 . . 119.1 ?
    C38 C39 H39 . . 119.1 ?
    C39 C40 C41 . . 116.9(4) ?
    C39 C40 C43 . . 123.5(4) ?
    C41 C40 C43 . . 119.4(4) ?
    C42 C41 C40 . . 121.3(4) ?
    C42 C41 H41 . . 119.4 ?
    C40 C41 H41 . . 119.4 ?
    C37 C42 C41 . . 121.3(4) ?
    C37 C42 H42 . . 119.3 ?
    C41 C42 H42 . . 119.3 ?
    C45 C43 C44 . . 109.8(4) ?
    C45 C43 C46 . . 109.4(4) ?
    C44 C43 C46 . . 108.2(4) ?
    C45 C43 C40 . . 107.6(4) ?
    C44 C43 C40 . . 110.5(4) ?
    C46 C43 C40 . . 111.3(4) ?
    C43 C44 H44A . . 109.5 ?
    C43 C44 H44B . . 109.5 ?
    H44A C44 H44B . . 109.5 ?
    C43 C44 H44C . . 109.5 ?
    H44A C44 H44C . . 109.5 ?
    H44B C44 H44C . . 109.5 ?
    C43 C45 H45A . . 109.5 ?
    C43 C45 H45B . . 109.5 ?
    H45A C45 H45B . . 109.5 ?
    C43 C45 H45C . . 109.5 ?
    H45A C45 H45C . . 109.5 ?
    H45B C45 H45C . . 109.5 ?
    C43 C46 H46A . . 109.5 ?
    C43 C46 H46B . . 109.5 ?
    H46A C46 H46B . . 109.5 ?
    C43 C46 H46C . . 109.5 ?
    H46A C46 H46C . . 109.5 ?
    H46B C46 H46C . . 109.5 ?
loop_
    _geom_torsion_atom_site_label_1
    _geom_torsion_atom_site_label_2
    _geom_torsion_atom_site_label_3
    _geom_torsion_atom_site_label_4
    _geom_torsion_site_symmetry_1
    _geom_torsion_site_symmetry_2
    _geom_torsion_site_symmetry_3
    _geom_torsion_site_symmetry_4
    _geom_torsion
    _geom_torsion_publ_flag
    C12 N1 C1 C2 . . . . -179.9(4) ?
    C13 N1 C1 C2 . . . . 10.5(8) ?
    C12 N1 C1 C6 . . . . -0.3(5) ?
    C13 N1 C1 C6 . . . . -169.9(4) ?
    N1 C1 C2 C3 . . . . -179.2(5) ?
    C6 C1 C2 C3 . . . . 1.3(7) ?
    C1 C2 C3 C4 . . . . -0.3(7) ?
    C2 C3 C4 C5 . . . . -0.5(8) ?
    C2 C3 C4 Br1 . . . . 177.8(3) ?
    C3 C4 C5 C6 . . . . 0.3(7) ?
    Br1 C4 C5 C6 . . . . -178.1(3) ?
    C4 C5 C6 C1 . . . . 0.7(6) ?
    C4 C5 C6 C7 . . . . 179.1(4) ?
    C2 C1 C6 C5 . . . . -1.5(7) ?
    N1 C1 C6 C5 . . . . 178.9(4) ?
    C2 C1 C6 C7 . . . . 179.7(4) ?
    N1 C1 C6 C7 . . . . 0.1(5) ?
    C5 C6 C7 C8 . . . . 2.2(8) ?
    C1 C6 C7 C8 . . . . -179.2(5) ?
    C5 C6 C7 C12 . . . . -178.5(5) ?
    C1 C6 C7 C12 . . . . 0.1(5) ?
    C12 C7 C8 C9 . . . . -0.3(6) ?
    C6 C7 C8 C9 . . . . 178.9(4) ?
    C7 C8 C9 C10 . . . . -0.1(7) ?
    C7 C8 C9 Br2 . . . . -177.2(3) ?
    C8 C9 C10 C11 . . . . 0.5(7) ?
    Br2 C9 C10 C11 . . . . 177.5(3) ?
    C9 C10 C11 C12 . . . . -0.3(7) ?
    C1 N1 C12 C11 . . . . 178.9(4) ?
    C13 N1 C12 C11 . . . . -11.5(7) ?
    C1 N1 C12 C7 . . . . 0.4(5) ?
    C13 N1 C12 C7 . . . . 170.0(4) ?
    C10 C11 C12 N1 . . . . -178.5(4) ?
    C10 C11 C12 C7 . . . . -0.1(7) ?
    C8 C7 C12 N1 . . . . 179.1(4) ?
    C6 C7 C12 N1 . . . . -0.3(5) ?
    C8 C7 C12 C11 . . . . 0.5(7) ?
    C6 C7 C12 C11 . . . . -179.0(4) ?
    C12 N1 C13 C14 . . . . -78.4(6) ?
    C1 N1 C13 C14 . . . . 89.4(6) ?
    N1 C13 C14 C15 . . . . 96.5(6) ?
    N1 C13 C14 C19 . . . . -78.9(7) ?
    C19 C14 C15 C16 . . . . 0.8(9) ?
    C13 C14 C15 C16 . . . . -174.7(6) ?
    C14 C15 C16 C17 . . . . -0.6(9) ?
    C15 C16 C17 C18 . . . . -0.2(9) ?
    C15 C16 C17 C20 . . . . 177.3(5) ?
    C16 C17 C18 C19 . . . . 0.8(9) ?
    C20 C17 C18 C19 . . . . -176.8(5) ?
    C17 C18 C19 C14 . . . . -0.5(9) ?
    C15 C14 C19 C18 . . . . -0.3(9) ?
    C13 C14 C19 C18 . . . . 175.3(5) ?
    C16 C17 C20 C23 . . . . -117.6(6) ?
    C18 C17 C20 C23 . . . . 59.8(6) ?
    C16 C17 C20 C21 . . . . 2.6(8) ?
    C18 C17 C20 C21 . . . . -180.0(5) ?
    C16 C17 C20 C22 . . . . 122.9(6) ?
    C18 C17 C20 C22 . . . . -59.7(6) ?
    C35 N2 C24 C29 . . . . 0.0(5) ?
    C36 N2 C24 C29 . . . . -171.3(4) ?
    C35 N2 C24 C25 . . . . 179.6(4) ?
    C36 N2 C24 C25 . . . . 8.3(7) ?
    C29 C24 C25 C26 . . . . -0.1(7) ?
    N2 C24 C25 C26 . . . . -179.6(4) ?
    C24 C25 C26 C27 . . . . 0.3(7) ?
    C25 C26 C27 C28 . . . . -0.7(8) ?
    C25 C26 C27 Br3 . . . . 178.4(3) ?
    C26 C27 C28 C29 . . . . 0.8(7) ?
    Br3 C27 C28 C29 . . . . -178.3(3) ?
    C25 C24 C29 C28 . . . . 0.2(7) ?
    N2 C24 C29 C28 . . . . 179.9(4) ?
    C25 C24 C29 C30 . . . . 179.8(4) ?
    N2 C24 C29 C30 . . . . -0.6(5) ?
    C27 C28 C29 C24 . . . . -0.6(6) ?
    C27 C28 C29 C30 . . . . -180.0(4) ?
    C24 C29 C30 C31 . . . . -178.7(5) ?
    C28 C29 C30 C31 . . . . 0.8(9) ?
    C24 C29 C30 C35 . . . . 0.9(5) ?
    C28 C29 C30 C35 . . . . -179.6(5) ?
    C35 C30 C31 C32 . . . . -0.1(6) ?
    C29 C30 C31 C32 . . . . 179.5(4) ?
    C30 C31 C32 C33 . . . . 0.1(7) ?
    C30 C31 C32 Br4 . . . . -178.5(3) ?
    C31 C32 C33 C34 . . . . -0.5(7) ?
    Br4 C32 C33 C34 . . . . 178.1(3) ?
    C32 C33 C34 C35 . . . . 0.9(7) ?
    C24 N2 C35 C34 . . . . 178.6(4) ?
    C36 N2 C35 C34 . . . . -9.9(7) ?
    C24 N2 C35 C30 . . . . 0.6(5) ?
    C36 N2 C35 C30 . . . . 172.0(4) ?
    C33 C34 C35 N2 . . . . -178.7(4) ?
    C33 C34 C35 C30 . . . . -0.9(6) ?
    C31 C30 C35 N2 . . . . 178.7(4) ?
    C29 C30 C35 N2 . . . . -0.9(5) ?
    C31 C30 C35 C34 . . . . 0.5(7) ?
    C29 C30 C35 C34 . . . . -179.2(4) ?
    C35 N2 C36 C37 . . . . -84.9(5) ?
    C24 N2 C36 C37 . . . . 85.0(6) ?
    N2 C36 C37 C42 . . . . -90.0(6) ?
    N2 C36 C37 C38 . . . . 86.4(6) ?
    C42 C37 C38 C39 . . . . 1.0(8) ?
    C36 C37 C38 C39 . . . . -175.5(5) ?
    C37 C38 C39 C40 . . . . 0.0(9) ?
    C38 C39 C40 C41 . . . . -0.4(8) ?
    C38 C39 C40 C43 . . . . 176.1(5) ?
    C39 C40 C41 C42 . . . . -0.3(8) ?
    C43 C40 C41 C42 . . . . -176.9(5) ?
    C38 C37 C42 C41 . . . . -1.7(9) ?
    C36 C37 C42 C41 . . . . 174.8(5) ?
    C40 C41 C42 C37 . . . . 1.4(9) ?
    C39 C40 C43 C45 . . . . -109.0(6) ?
    C41 C40 C43 C45 . . . . 67.4(6) ?
    C39 C40 C43 C44 . . . . 131.1(5) ?
    C41 C40 C43 C44 . . . . -52.5(6) ?
    C39 C40 C43 C46 . . . . 10.8(7) ?
    C41 C40 C43 C46 . . . . -172.8(5) ?
data_global
_journal_date_recd_electronic     2008-06-04
_journal_date_accepted     2008-07-15
_journal_name_full     'Acta Crystallographica, Section E'
_journal_year     2008
_journal_volume     64
_journal_issue      8
_journal_page_first     o1567
_journal_page_last     o1567
_journal_paper_category     QO
_journal_coeditor_code     SJ2514
_publ_contact_author_name     'Cao Duan-Lin'
_publ_contact_author_address
;
School of Chemical Engineering and Technology, Tianjin University,
Tianjin 300072, People's Republic of China
Department of Chemistry and Environment, North University of China,
Taiyuan 030051,  People's Republic of China
;
_publ_contact_author_email     caoduanlin2008@163.com
_publ_contact_author_fax     ?
_publ_contact_author_phone     ?
_publ_section_title
;
3,6-Dibromo-9-(4-<i>tert</i>-butylbenzyl)-9<i>H</i>-carbazole
;
loop_
    _publ_author_name
    _publ_author_footnote
    _publ_author_address
    'Duan-Lin Cao' .
;
School of Chemical Engineering and Technology, Tianjin University,
Tianjin 300072, People's Republic of China
and
Department of Chemistry and Environment, North University of China,
Taiyuan 030051, People's Republic of China
;
    'Jian-Lan Cui' .
;
Department of Chemistry and Environment, North University of China,
Taiyuan 030051, People's Republic of China
;
    'Wei Mao' .
;
Department of Chemistry and Environment, North University of China,
Taiyuan 030051, People's Republic of China
;
