# Supplementary material for: 3,6-Dibromo-9-(4-tert-butyl­benz­yl)-9H-carbazole
Source: Acta Crystallogr Sect E Struct Rep Online. 2008 Jul 23;64(Pt 8):o1567. doi: 10.1107/S1600536808022174 (PMC2962237; doi:10.1107/S1600536808022174)
Supplement: Supplementary file 2 [file e-64-o1567-Isup2.hkl]

# 
# h,k,l, Fc-squared, Fo-squared, sigma(Fo-squared) and status flag 
# 
data_I
_shelx_title ' R70917E1 in P-1' 
_shelx_refln_list_code          4 
_shelx_F_calc_maximum      246.68 
_exptl_crystal_F_000       944.00 
_reflns_d_resolution_high  0.8403 
 
loop_ 
 _symmetry_equiv_pos_as_xyz 
 'x, y, z' 
 '-x, -y, -z' 
 
_cell_length_a    11.2405 
_cell_length_b    12.9210 
_cell_length_c    15.6938 
_cell_angle_alpha 105.434 
_cell_angle_beta  108.528 
_cell_angle_gamma 103.094 
 
_shelx_F_squared_multiplier     1.000 
 
loop_ 
 _refln_index_h 
 _refln_index_k 
 _refln_index_l 
 _refln_F_squared_calc 
 _refln_F_squared_meas 
 _refln_F_squared_sigma 
 _refln_observed_status 
   1   0   0      481.60      489.94     22.92 o 
   2   0   0    17005.16    17598.59    291.82 o 
   3   0   0     1467.73     1520.40    197.21 o 
   4   0   0      388.90      222.46     51.29 o 
   5   0   0     2217.00     2167.61    124.12 o 
   6   0   0      797.34      933.34     98.08 o 
   7   0   0     1283.64     1297.60    119.01 o 
   8   0   0        2.04      232.71    156.12 o 
   9   0   0     1059.99     1056.05    208.48 o 
  10   0   0      104.49     -137.02    150.07 o 
  11   0   0        1.05      288.48    201.64 o 
 -12   1   0      158.12      466.66    204.13 o 
 -11   1   0       22.28      182.38    192.48 o 
 -10   1   0     1419.72     1138.23    239.86 o 
  -9   1   0      634.40     1143.98    223.86 o 
  -8   1   0      271.40       66.64    162.03 o 
  -7   1   0      549.44      769.44    159.08 o 
  -6   1   0    13986.82    14153.76    225.28 o 
  -5   1   0     7016.04     6522.77    186.82 o 
  -4   1   0     1182.63     1198.46    145.48 o 
  -3   1   0    24048.87    24104.73    276.87 o 
  -2   1   0      121.11      154.66     41.71 o 
  -1   1   0     3818.92     3640.13     70.18 o 
   0   1   0        0.99       -0.56      6.06 o 
   1   1   0     4729.31     5220.43     78.11 o 
   2   1   0     2921.94     3118.17    154.80 o 
   3   1   0    16065.70    16614.97    795.07 o 
   4   1   0     1875.08     1956.22    212.20 o 
   5   1   0      187.37      156.52     64.20 o 
   6   1   0       10.77      164.13     70.62 o 
   7   1   0       57.96      226.74    124.04 o 
   8   1   0     1434.66     1117.88    188.59 o 
   9   1   0       24.23      -84.35    126.92 o 
  10   1   0      366.22      777.05    247.47 o 
  11   1   0       20.62      -39.30    159.39 o 
 -12   2   0       76.02      128.47    206.15 o 
 -11   2   0     1473.75     1443.02    292.67 o 
 -10   2   0      114.11      147.27    190.61 o 
  -9   2   0      149.38      151.00    159.54 o 
  -8   2   0     1305.16     1454.21    177.56 o 
  -7   2   0     3902.29     3538.35    234.42 o 
  -6   2   0     1308.61     1318.82    226.50 o 
  -5   2   0     3407.81     3036.82    126.30 o 
  -4   2   0     2277.50     2105.91    101.88 o 
  -3   2   0    14802.67    13810.42    313.80 o 
  -2   2   0      324.31      240.11     90.80 o 
  -1   2   0        2.44        3.32      6.74 o 
   0   2   0    10484.16    11337.79    117.58 o 
   1   2   0      203.05      209.46     26.57 o 
   2   2   0     6681.98     7676.37    123.64 o 
   3   2   0       26.75       29.58     48.62 o 
   4   2   0     8375.14     9462.25    706.91 o 
   6   2   0     5827.85     5726.88    249.18 o 
   7   2   0      368.50      539.52    231.31 o 
   8   2   0       48.77      753.28    250.42 o 
   9   2   0       88.84      373.46    207.54 o 
  10   2   0        7.47      274.50    180.36 o 
  11   2   0      316.23      338.35    158.92 o 
 -12   3   0      279.31      501.00    258.19 o 
 -11   3   0      338.01      266.58    175.08 o 
 -10   3   0      246.48      260.98    244.36 o 
  -9   3   0     1398.17      969.21    208.01 o 
  -8   3   0     3601.27     3641.19    219.82 o 
  -7   3   0      602.43      558.32    130.49 o 
  -6   3   0     9441.22     8429.15    208.79 o 
  -5   3   0      158.03      120.49     51.85 o 
  -4   3   0      207.44      122.30     54.82 o 
  -3   3   0     3661.82     3429.29    178.65 o 
  -2   3   0     1085.96      931.31     57.17 o 
   0   3   0      121.66      138.40     15.98 o 
   1   3   0      106.58      117.07     24.78 o 
   2   3   0      550.68      532.94     28.35 o 
   3   3   0     4090.99     4128.82    146.87 o 
   4   3   0      202.16      200.25     80.16 o 
   5   3   0     1477.70     1554.90    157.02 o 
   6   3   0      151.05       55.50     80.50 o 
   7   3   0      131.79      203.51    160.16 o 
   8   3   0     5562.20     5605.87    389.77 o 
   9   3   0      467.95      626.67    230.69 o 
  10   3   0       27.38      282.89    203.19 o 
 -12   4   0      226.25      182.84    152.86 o 
 -11   4   0     3219.03     3155.26    341.14 o 
 -10   4   0      694.74      398.00    236.44 o 
  -9   4   0      455.99      708.85    215.47 o 
  -8   4   0      136.47      231.78    123.19 o 
  -7   4   0     2260.06     2220.85    288.17 o 
  -6   4   0       60.44      174.92     86.22 o 
  -5   4   0      954.68      932.71    244.36 o 
  -4   4   0     7634.76     8141.45    272.01 o 
  -3   4   0     5258.16     5650.61    176.79 o 
  -2   4   0     4251.76     4313.98     77.75 o 
  -1   4   0        9.78       18.80      8.54 o 
   0   4   0    18696.34    20761.94    427.21 o 
   1   4   0       51.90       78.10     12.51 o 
   2   4   0    20132.21    20493.48    347.90 o 
   3   4   0     3520.60     3447.80    107.71 o 
   4   4   0      230.69      283.94     78.14 o 
   5   4   0      394.76      580.66    253.37 o 
   6   4   0       16.93       61.36    137.64 o 
   7   4   0      166.17      172.75    152.09 o 
   8   4   0        0.13      303.24    171.19 o 
   9   4   0     1048.69      942.34    242.34 o 
  10   4   0       16.90      -19.26    156.43 o 
 -12   5   0       11.39       45.21    171.81 o 
 -11   5   0        3.23      253.06    178.03 o 
 -10   5   0      904.04     1147.86    163.89 o 
  -9   5   0      232.35      859.07    185.48 o 
  -8   5   0     6716.46     7228.16    365.07 o 
  -7   5   0      233.90      135.00    103.31 o 
  -6   5   0      114.26       94.76     43.19 o 
  -5   5   0      653.54      576.81     69.13 o 
  -4   5   0     6094.23     5908.80    180.82 o 
  -3   5   0    11442.64    11076.58    283.98 o 
  -2   5   0        9.03       16.20      8.70 o 
  -1   5   0      718.46     1135.59     58.10 o 
   0   5   0        8.93        9.55      3.64 o 
   1   5   0     3229.85     3890.80     90.69 o 
   2   5   0       27.66       31.96     14.48 o 
   3   5   0      624.30      665.90     45.35 o 
   4   5   0     4554.74     4876.96    111.52 o 
   5   5   0     9101.09     9488.00    445.85 o 
   6   5   0     1336.64     1026.23    539.06 o 
   7   5   0      322.01      257.26    145.72 o 
   8   5   0      391.72      193.56    165.29 o 
   9   5   0      102.99       97.40    122.88 o 
 -12   6   0       59.84      -43.34    207.23 o 
 -11   6   0      117.47      463.40    260.83 o 
 -10   6   0      127.71      111.69    124.12 o 
  -9   6   0     2849.95     2356.93    643.92 o 
  -8   6   0        8.73        7.77    136.08 o 
  -7   6   0     5055.11     4690.41    286.62 o 
  -6   6   0     1949.33     2103.40    173.99 o 
  -5   6   0     4218.87     4002.68    112.78 o 
  -4   6   0      353.24      382.93    173.06 o 
  -3   6   0      236.83      215.16    101.13 o 
  -2   6   0    11339.95    11249.02    209.18 o 
  -1   6   0     1100.24     1241.70     86.53 o 
   0   6   0    12162.61    13371.49    189.57 o 
   1   6   0       29.71        9.90     16.16 o 
   2   6   0    10464.05     9994.20    147.01 o 
   3   6   0      642.67      523.24     82.73 o 
   4   6   0        0.37       61.66    185.33 o 
   5   6   0       10.04      183.62    111.85 o 
   6   6   0      612.80      861.25    178.03 o 
   7   6   0     1431.69      988.94    481.27 o 
   8   6   0        3.16      158.92    106.10 o 
   9   6   0      337.68      263.16    160.63 o 
 -12   7   0     1059.35     1379.17    327.94 o 
 -11   7   0     1206.99     1014.11    249.64 o 
 -10   7   0       10.54       65.09     78.92 o 
  -9   7   0      189.95      139.66    168.55 o 
  -8   7   0      639.41      624.03    228.98 o 
  -7   7   0      274.91      166.38     93.05 o 
  -6   7   0      782.93      844.93     96.78 o 
  -5   7   0        4.87       -0.78     32.47 o 
  -4   7   0     5769.16     5964.88    237.37 o 
  -3   7   0     9769.02     9767.07    224.79 o 
  -2   7   0      814.75      724.54     44.27 o 
  -1   7   0      422.00      488.35     33.33 o 
   0   7   0      363.03      336.59     25.58 o 
   1   7   0     6626.93     7169.77    193.05 o 
   2   7   0      343.31      365.21     80.62 o 
   3   7   0      880.56      839.21     89.25 o 
   4   7   0      796.78      747.02     97.89 o 
   5   7   0       27.17      -17.71    101.91 o 
   6   7   0      151.73      308.05    131.42 o 
   7   7   0       60.65      242.81    120.55 o 
   8   7   0       25.78      -43.03    107.66 o 
 -12   8   0        9.57      -37.28    149.44 o 
 -11   8   0      110.49     -134.69    143.39 o 
 -10   8   0       12.37       80.63     87.15 o 
  -9   8   0     2305.73     2316.54    208.94 o 
  -8   8   0     1113.12      879.58    190.15 o 
  -7   8   0      427.18      530.98    109.83 o 
  -6   8   0      503.34      654.63    215.16 o 
  -5   8   0      908.05      920.59    272.01 o 
  -4   8   0       66.66      119.15     45.52 o 
  -3   8   0      303.83      327.78     70.84 o 
  -2   8   0     3709.71     3683.44    141.09 o 
  -1   8   0      919.99      837.86     87.24 o 
   0   8   0     5088.30     4937.84    110.06 o 
   1   8   0      249.99      265.56     49.87 o 
   2   8   0       21.96        7.09     14.95 o 
   3   8   0       43.56       43.19     29.36 o 
   4   8   0     4671.71     4829.16    152.94 o 
   5   8   0     2135.40     2073.11    240.94 o 
   6   8   0        2.47      -55.15    113.25 o 
   7   8   0      434.24      464.18    170.26 o 
 -12   9   0       59.13      213.76    137.02 o 
 -11   9   0        0.10     -226.73    151.15 o 
 -10   9   0        8.23      141.99     87.93 o 
  -9   9   0       15.30      194.65    165.45 o 
  -8   9   0     1375.65     1387.56    309.92 o 
  -7   9   0      504.39      578.82    110.61 o 
  -6   9   0     7604.89     7737.86    425.03 o 
  -5   9   0      270.53      350.77    153.79 o 
  -4   9   0        9.58       11.46      7.39 o 
  -3   9   0       42.04       67.58     46.76 o 
  -2   9   0      673.32      629.21     42.75 o 
  -1   9   0     4046.05     4412.84    247.31 o 
   0   9   0      154.68      152.54     54.06 o 
   1   9   0     5847.04     6172.36    203.75 o 
   2   9   0      226.27      241.44     77.75 o 
   3   9   0      346.91      344.62     55.43 o 
   4   9   0        2.12       -5.11     25.56 o 
   5   9   0      404.91      375.55     66.89 o 
   6   9   0      974.92      967.97    139.35 o 
 -11  10   0      176.24      212.52    143.39 o 
 -10  10   0      121.54       81.71    118.37 o 
  -9  10   0      629.03      843.54    279.94 o 
  -8  10   0       25.91      199.93    103.77 o 
  -7  10   0       10.84      -98.65     88.55 o 
  -6  10   0       52.76      122.88    105.01 o 
  -5  10   0     2849.99     2882.47    202.57 o 
  -4  10   0     1923.55     1609.87    109.99 o 
  -3  10   0     1749.28     1986.21    101.29 o 
  -2  10   0       52.50       90.03     41.01 o 
  -1  10   0       25.42       12.91     22.47 o 
   0  10   0     1453.29     1401.95    167.15 o 
   1  10   0        2.46       47.23     18.64 o 
   2  10   0      953.63      863.51     45.98 o 
   3  10   0       77.07       48.70     31.54 o 
   4  10   0      649.81      660.28    137.33 o 
   5  10   0      416.73      418.82     60.27 o 
 -11  11   0      131.82       17.86    103.62 o 
 -10  11   0      604.42      536.88    144.32 o 
  -9  11   0      194.82      214.38     99.58 o 
  -8  11   0      855.20      834.99    349.69 o 
  -7  11   0       66.81       62.92     54.06 o 
  -6  11   0      395.94      466.20    141.06 o 
  -5  11   0      197.66      140.28     66.33 o 
  -4  11   0       66.14       41.31     25.52 o 
  -3  11   0       38.24       52.74     26.94 o 
  -2  11   0     1700.14     1828.82     86.45 o 
  -1  11   0     6064.16     5734.62    316.91 o 
   0  11   0      188.36      154.75     46.62 o 
   1  11   0       22.98       42.35     23.85 o 
   2  11   0      146.94       93.90     30.52 o 
   3  11   0      659.68      628.62     78.06 o 
   4  11   0      296.90      248.25    139.50 o 
 -10  12   0        1.75      112.32    102.37 o 
  -9  12   0       64.39      -97.87    111.07 o 
  -8  12   0      200.94      174.61     76.74 o 
  -7  12   0     3960.47     4169.68    384.48 o 
  -6  12   0      193.90      103.62     74.10 o 
  -5  12   0        0.80       -5.61     24.22 o 
  -4  12   0     1520.64     1501.56    172.23 o 
  -3  12   0       19.82      -17.36     32.31 o 
  -2  12   0       77.11       92.80     36.30 o 
  -1  12   0       44.75       72.34     30.90 o 
   0  12   0     1205.09     1423.73    109.13 o 
   1  12   0       12.72       -9.74     28.19 o 
   2  12   0      960.83      998.82     72.05 o 
   3  12   0        2.47       53.28     39.92 o 
  -9  13   0      213.71      231.47    146.49 o 
  -8  13   0        8.01      152.86     84.35 o 
  -7  13   0        1.98      -15.69     63.69 o 
  -6  13   0      452.17      350.58    108.84 o 
  -5  13   0      710.20      731.65    177.60 o 
  -4  13   0     1404.76     1372.64    130.11 o 
  -3  13   0      504.51      567.86     88.93 o 
  -2  13   0        1.74       50.69     31.22 o 
  -1  13   0      282.84      356.30     88.05 o 
   0  13   0        6.70       38.58     27.61 o 
   1  13   0      153.86      151.86     58.87 o 
  -7  14   0      850.28      901.17    114.47 o 
  -6  14   0        4.81       36.24     41.19 o 
  -5  14   0        0.51       60.41     39.86 o 
  -4  14   0       81.08       38.28     50.10 o 
  -3  14   0      328.29      320.85    103.24 o 
  -2  14   0     1846.31     1968.69    181.21 o 
  -1  14   0      146.05      151.35     44.55 o 
   4 -15   1       43.62       63.99     45.31 o 
   0 -14   1        4.07       24.39     31.69 o 
   1 -14   1      270.08      205.02     72.61 o 
   2 -14   1     1083.62     1154.47     97.89 o 
   3 -14   1       79.03       41.63     69.13 o 
   4 -14   1       29.94       23.79     41.21 o 
   5 -14   1       12.83       15.55     28.56 o 
   6 -14   1      375.26      275.42     68.27 o 
   7 -14   1      238.20      268.88     73.40 o 
   8 -14   1      278.71      268.75    133.44 o 
  -2 -13   1      497.03      520.26    201.64 o 
  -1 -13   1       92.96       46.74     25.38 o 
   0 -13   1       42.32       82.89     32.69 o 
   1 -13   1        1.90       12.81     27.46 o 
   2 -13   1       92.26      113.32     39.24 o 
   3 -13   1      232.39      159.56     49.47 o 
   4 -13   1     1159.42      988.53     86.37 o 
   5 -13   1     2246.63     2080.26    136.24 o 
   6 -13   1        9.54      105.79     70.76 o 
   7 -13   1       23.45      135.77     63.07 o 
   8 -13   1       18.60       82.49     55.30 o 
   9 -13   1       43.82      137.95     77.36 o 
  -3 -12   1       64.40       81.56     49.09 o 
  -2 -12   1       47.83       50.68     29.44 o 
  -1 -12   1     3623.74     4007.05    157.83 o 
   0 -12   1      166.55      208.26     57.40 o 
   1 -12   1       52.88      110.03     47.50 o 
   2 -12   1        6.60       21.68     40.23 o 
   3 -12   1     1151.38      989.47     70.58 o 
   4 -12   1      435.93      340.56     77.05 o 
   5 -12   1      125.19      124.87     81.09 o 
   6 -12   1     1143.14      941.56    329.49 o 
   7 -12   1      140.80      147.42     85.44 o 
   8 -12   1     2607.79     2334.10    193.56 o 
   9 -12   1      357.51      381.22    159.70 o 
  10 -12   1       10.29      222.15    227.27 o 
  -4 -11   1      376.49      274.23    102.07 o 
  -3 -11   1      146.86      132.82     61.83 o 
  -2 -11   1        0.23       45.05     21.98 o 
  -1 -11   1       42.95       15.76     13.03 o 
   0 -11   1      429.83      403.35     90.33 o 
   1 -11   1      831.98      871.98     47.42 o 
   2 -11   1     3080.75     3328.87    267.04 o 
   3 -11   1      457.67      439.44     83.83 o 
   4 -11   1      774.24      930.97    124.04 o 
   5 -11   1       79.87      -27.50     65.56 o 
   6 -11   1      105.36      100.04     82.64 o 
   7 -11   1      745.70      586.44    232.56 o 
   8 -11   1        7.38      151.77    117.13 o 
   9 -11   1     1044.61      997.80    165.45 o 
  10 -11   1      680.29     1068.17    352.64 o 
  11 -11   1      303.96      375.16    184.40 o 
  -5 -10   1      394.26      380.41     60.28 o 
  -4 -10   1      503.55      439.18     87.58 o 
  -3 -10   1      339.96      478.00    125.83 o 
  -2 -10   1      177.40      185.77     41.27 o 
  -1 -10   1     1179.33     1629.37    284.91 o 
   0 -10   1       57.83       32.86     21.93 o 
   1 -10   1      601.16      649.35     40.73 o 
   2 -10   1      200.57      255.79     41.80 o 
   3 -10   1     3102.17     3272.97    120.54 o 
   4 -10   1     4632.00     4499.79    257.88 o 
   5 -10   1     1433.75     1387.42    112.08 o 
   6 -10   1      185.41      231.31    109.05 o 
   7 -10   1       72.35       77.83     80.78 o 
   8 -10   1      155.16      209.72     65.25 o 
   9 -10   1      479.07      416.18    220.90 o 
  10 -10   1       68.59      105.01     88.39 o 
  11 -10   1       11.58       -1.40    156.28 o 
  -6  -9   1      400.72      306.97     83.89 o 
  -5  -9   1        1.77       66.38     60.90 o 
  -4  -9   1       51.13       87.45     34.75 o 
  -3  -9   1       81.34      183.59    124.36 o 
  -2  -9   1     4257.91     4273.96    143.52 o 
  -1  -9   1       20.62      -26.11     22.39 o 
   0  -9   1      458.67      490.75     37.86 o 
   1  -9   1       41.93       58.24     20.83 o 
   2  -9   1     2061.71     1860.88     90.48 o 
   3  -9   1      185.93      184.82     21.19 o 
   4  -9   1     1082.52     1023.23     22.09 o 
   5  -9   1      597.20      660.69    141.21 o 
   6  -9   1      544.59      444.76     82.49 o 
   7  -9   1     7597.70     7782.60    465.89 o 
   8  -9   1       57.37       80.31     96.16 o 
   9  -9   1      451.95      358.39    228.05 o 
  10  -9   1        0.68       -8.39    126.14 o 
  11  -9   1      102.01      392.87    215.62 o 
  -8  -8   1      298.07      285.84    123.66 o 
  -7  -8   1      157.00      304.95    163.74 o 
  -6  -8   1      850.20     1264.84    670.63 o 
  -5  -8   1      975.81      960.76    216.79 o 
  -4  -8   1      573.01      459.97     83.76 o 
  -3  -8   1      798.53      781.80     45.61 o 
  -2  -8   1      245.10      265.12     34.55 o 
  -1  -8   1      119.16      120.88     24.43 o 
   0  -8   1      474.84      482.93     47.15 o 
   1  -8   1    11147.39    11574.62    316.25 o 
   2  -8   1     2732.45     2617.29    108.71 o 
   3  -8   1     1261.17     1328.53    122.10 o 
   4  -8   1     1189.83     1115.71    113.09 o 
   5  -8   1     1627.67     1759.00    130.18 o 
   6  -8   1      215.64      200.55    135.15 o 
   7  -8   1       47.58       95.38     67.89 o 
   8  -8   1     3348.78     3664.65    233.64 o 
   9  -8   1      641.84      736.04    321.41 o 
  10  -8   1     1838.00     1942.00    314.89 o 
  11  -8   1      194.46      167.15    187.66 o 
  12  -8   1        3.32     -258.89    172.59 o 
  -8  -7   1       73.02      -43.65    110.76 o 
  -7  -7   1        2.10      232.09    169.48 o 
  -6  -7   1      400.08      582.86    165.29 o 
  -5  -7   1     1523.56     1771.48     63.95 o 
  -4  -7   1     1705.87     1733.41     53.01 o 
  -3  -7   1        2.51      -16.88     18.32 o 
  -2  -7   1     4189.32     4146.14     90.72 o 
  -1  -7   1        1.14       16.77     14.34 o 
   0  -7   1     2525.49     2587.76     75.72 o 
   1  -7   1      314.16      270.56     50.86 o 
   2  -7   1      185.88      147.13     28.12 o 
   3  -7   1     5428.30     5215.86     63.30 o 
   4  -7   1     1541.69     1300.57     91.81 o 
   5  -7   1     2128.78     2096.10    148.82 o 
   6  -7   1      526.84      592.96    162.49 o 
   7  -7   1     1066.61     1347.64    167.93 o 
   8  -7   1       48.79      -45.05    108.28 o 
   9  -7   1       86.76      209.72    143.54 o 
  10  -7   1      318.47      621.86    153.79 o 
  11  -7   1      456.99      471.32    191.23 o 
  12  -7   1     1339.67     1233.30    272.95 o 
  -9  -6   1      178.96       94.61    176.94 o 
  -8  -6   1     2639.36     1439.14    616.26 o 
  -7  -6   1      318.22      186.26    121.17 o 
  -6  -6   1     2420.47     2720.43    161.25 o 
  -5  -6   1      701.39      722.59    147.89 o 
  -4  -6   1       69.46      123.13     38.90 o 
  -3  -6   1      937.68      944.24     66.94 o 
  -2  -6   1      503.97      515.53     26.34 o 
  -1  -6   1     7552.23     7929.36    248.36 o 
   0  -6   1       10.90       18.31     11.52 o 
   1  -6   1     6908.53     7020.75    200.71 o 
   2  -6   1     2426.72     2419.48    111.69 o 
   3  -6   1       19.25       42.88     26.88 o 
   4  -6   1      117.44       81.87     59.96 o 
   5  -6   1     1570.94     1762.73    171.50 o 
   6  -6   1    11718.50    11141.99    432.33 o 
   7  -6   1      274.59      640.65    145.56 o 
   8  -6   1       15.82      148.36    117.44 o 
   9  -6   1      115.72       80.31    126.14 o 
  10  -6   1        5.80      120.86    148.82 o 
  11  -6   1       37.42      110.76    185.33 o 
  12  -6   1      387.23     1106.38    312.71 o 
 -10  -5   1      159.08      326.07    131.27 o 
  -9  -5   1        0.19       56.86    117.60 o 
  -8  -5   1        1.79       52.82    130.96 o 
  -7  -5   1      485.27      362.26     89.28 o 
  -6  -5   1      227.67      336.99     78.91 o 
  -5  -5   1     5902.81     5860.20    214.50 o 
  -4  -5   1     6972.26     7020.94    184.93 o 
  -3  -5   1        4.04       48.38     23.48 o 
  -2  -5   1      477.16      547.36     42.16 o 
  -1  -5   1      576.05      664.01     35.39 o 
   0  -5   1    17395.80    19374.00    308.36 o 
   1  -5   1     1052.18      927.65     23.77 o 
   2  -5   1     2188.78     2222.87    106.72 o 
   3  -5   1     3581.75     3772.92    188.90 o 
   4  -5   1      547.62      325.92    131.58 o 
   5  -5   1     1578.80     1375.60    108.90 o 
   6  -5   1      664.34      704.03    133.44 o 
   7  -5   1     1516.38     1386.01    146.65 o 
   8  -5   1      595.44      320.95    130.03 o 
   9  -5   1     3851.46     3735.33    283.82 o 
  10  -5   1      124.74     -198.22    144.63 o 
  11  -5   1      185.94       30.76    196.20 o 
  12  -5   1      562.26      556.61    271.55 o 
 -10  -4   1     1881.99     1499.72    250.42 o 
  -9  -4   1       13.17      575.41    254.30 o 
  -8  -4   1       43.31      145.31     85.56 o 
  -7  -4   1        4.08      186.62     77.91 o 
  -6  -4   1      485.90      408.13     79.06 o 
  -5  -4   1      181.14      240.61     69.76 o 
  -4  -4   1      442.16      350.01     96.00 o 
  -3  -4   1     7457.82     7606.89    246.13 o 
  -2  -4   1      760.18      754.90     42.05 o 
   0  -4   1      889.90      884.52     17.39 o 
   1  -4   1      910.64      869.73     24.52 o 
   2  -4   1     2153.55     2293.71    101.60 o 
   3  -4   1     7434.54     6801.11    158.14 o 
   4  -4   1     5455.39     5225.11    204.90 o 
   5  -4   1       69.92      192.63     80.00 o 
   6  -4   1     3968.56     3437.37    179.58 o 
   7  -4   1        9.47      212.20    113.09 o 
   8  -4   1     2379.61     1930.81    244.21 o 
   9  -4   1      126.42      217.80    200.24 o 
  10  -4   1      640.29      723.76    223.86 o 
  11  -4   1      450.52      432.18    201.17 o 
  12  -4   1      447.84      861.40    277.61 o 
 -11  -3   1       34.93       46.14    160.16 o 
 -10  -3   1      241.33      295.32    163.89 o 
  -9  -3   1       66.25      116.36    166.07 o 
  -8  -3   1      667.33      779.02    220.21 o 
  -7  -3   1     3659.67     3269.18    211.74 o 
  -6  -3   1     2807.34     2794.02    367.40 o 
  -5  -3   1      522.30      653.74    111.23 o 
  -4  -3   1      278.87      349.01     69.36 o 
  -3  -3   1      438.07      454.85     40.28 o 
  -2  -3   1    16376.15    16782.55    426.97 o 
  -1  -3   1        9.16       25.39     17.99 o 
   0  -3   1    14216.31    13862.50    118.17 o 
   1  -3   1     3086.54     3077.64    142.14 o 
   2  -3   1     3562.85     3427.12    177.10 o 
   3  -3   1      349.67      358.70    127.70 o 
   4  -3   1      870.93      967.66     99.42 o 
   5  -3   1     5368.71     4728.31    247.78 o 
   6  -3   1     7046.64     5399.10    373.92 o 
   7  -3   1      437.56      199.31    134.22 o 
   8  -3   1        1.74       97.71    137.48 o 
   9  -3   1     5514.05     4697.71    359.01 o 
  10  -3   1        8.83      323.74    187.97 o 
  11  -3   1       23.14       -1.40    150.22 o 
  12  -3   1       53.57       35.73    178.80 o 
 -11  -2   1      161.08      -90.57    150.38 o 
 -10  -2   1      724.19      726.56    244.52 o 
  -9  -2   1        0.47      137.50     98.01 o 
  -8  -2   1       86.01      -40.84     88.91 o 
  -7  -2   1       67.78      -54.27     74.33 o 
  -6  -2   1     4653.14     4253.52    478.31 o 
  -5  -2   1    18982.98    21212.76    507.44 o 
  -4  -2   1     3465.89     3475.41    142.02 o 
  -3  -2   1      230.33      213.74     59.44 o 
  -2  -2   1      773.02      744.77     33.11 o 
  -1  -2   1      379.59      366.50     20.43 o 
   0  -2   1        8.98       12.19      3.38 o 
   1  -2   1     5206.80     5003.90    118.84 o 
   2  -2   1     1240.76     1228.49     80.47 o 
   3  -2   1    55127.50    53153.84    788.70 o 
   4  -2   1     6869.98     5624.20    166.69 o 
   5  -2   1     7873.44     8231.71    272.17 o 
   6  -2   1       13.36      157.52    105.01 o 
   7  -2   1      941.59     1082.15    172.44 o 
   8  -2   1     5003.92     3378.50    254.46 o 
   9  -2   1       97.86      176.79    219.35 o 
  10  -2   1      419.06      992.83    262.38 o 
  11  -2   1      297.98       83.27    173.37 o 
  12  -2   1       57.92      164.05    196.83 o 
 -11  -1   1     1726.37     2024.95    313.34 o 
 -10  -1   1      123.59      259.12    226.81 o 
  -9  -1   1      841.05      847.52    131.36 o 
  -8  -1   1       43.68        7.75     83.84 o 
  -7  -1   1      263.31      137.74     78.18 o 
  -6  -1   1       76.18       99.87    131.11 o 
  -5  -1   1      521.23      438.88     87.72 o 
  -4  -1   1     1245.02     1228.57     83.33 o 
  -3  -1   1     5624.21     5462.38    149.68 o 
  -2  -1   1    60850.58    60836.62    513.81 o 
  -1  -1   1       25.50       28.61      6.49 o 
   0  -1   1     8086.54     8039.41     90.18 o 
   1  -1   1       30.24       45.36     35.89 o 
   2  -1   1     6191.16     5958.20    138.57 o 
   3  -1   1     4203.55     3893.78    180.82 o 
   4  -1   1       64.06       16.62     84.04 o 
   5  -1   1     3393.50     3035.33    212.36 o 
   6  -1   1      457.46      220.59    123.97 o 
   7  -1   1     2914.11     2705.07    172.90 o 
   8  -1   1       21.07       44.74    161.25 o 
   9  -1   1       84.25      224.79    272.01 o 
  10  -1   1        3.73      470.24    255.24 o 
  11  -1   1     1737.70     2627.55    407.01 o 
 -12   0   1      498.68      573.39    179.74 o 
 -11   0   1       72.68      124.74    164.98 o 
 -10   0   1      312.71      288.64    133.60 o 
  -9   0   1      381.05      565.13    227.20 o 
  -8   0   1    11467.98    11433.92    383.96 o 
  -7   0   1      892.43      624.19    100.67 o 
  -6   0   1       27.47      -30.36     65.48 o 
  -5   0   1     6262.82     6778.47    340.44 o 
  -4   0   1      314.59      229.88    112.01 o 
  -3   0   1      302.83      447.79     76.37 o 
  -2   0   1      195.46      217.25     30.34 o 
  -1   0   1      321.95      305.13      8.53 o 
   0   0   1      282.84      272.29     11.25 o 
   1   0   1     9067.57    10306.22    196.98 o 
   2   0   1      459.24      595.60     85.29 o 
   3   0   1    11879.63    12757.13    275.43 o 
   4   0   1       50.53       54.53    111.54 o 
   5   0   1      732.48      350.15    144.63 o 
   6   0   1     2042.26     2059.13    193.72 o 
   7   0   1       26.28      199.78    136.24 o 
   8   0   1     6693.92     7428.40    524.76 o 
   9   0   1       79.82      273.57    175.54 o 
  10   0   1       24.65      111.07    191.70 o 
  11   0   1      184.35      116.36    219.20 o 
 -12   1   1        1.25       13.36    192.32 o 
 -11   1   1     1068.48     1529.86    255.39 o 
 -10   1   1       34.42      352.02    216.71 o 
  -9   1   1        9.38      218.93     84.87 o 
  -8   1   1       83.64       87.09    121.95 o 
  -7   1   1     3739.60     3468.06    177.45 o 
  -6   1   1     7613.05     7414.97    189.35 o 
  -5   1   1    19235.63    19735.58   1192.06 o 
  -4   1   1      459.40      349.83     55.61 o 
  -3   1   1     2071.32     1871.66     74.92 o 
  -2   1   1    10809.37    10321.15    309.92 o 
  -1   1   1       54.97       56.45      7.40 o 
   0   1   1     7860.60     8682.21    163.27 o 
   1   1   1      324.74      331.24     17.05 o 
   2   1   1    10804.38    11717.70    262.07 o 
   3   1   1    10275.22    11367.55    321.26 o 
   4   1   1     4705.61     5686.34    303.24 o 
   5   1   1      129.55      221.06    174.14 o 
   6   1   1      108.93      372.37    182.69 o 
   7   1   1     1776.01     1745.02    316.29 o 
   8   1   1      186.08      308.36    173.06 o 
   9   1   1        2.59      386.19    155.97 o 
  10   1   1      328.20      822.56    281.49 o 
  11   1   1     1088.60     1694.06    349.69 o 
 -12   2   1      512.81     1232.84    310.38 o 
 -11   2   1      166.85      393.81    204.28 o 
 -10   2   1       44.81       80.78    139.81 o 
  -9   2   1       18.53      146.47     84.06 o 
  -8   2   1     6145.87     5988.20    556.77 o 
  -7   2   1      401.57      289.09     56.50 o 
  -6   2   1      205.70       97.47     51.29 o 
  -5   2   1     1155.20     1094.61    100.44 o 
  -4   2   1     2887.31     2636.90    109.36 o 
  -3   2   1    25411.79    24833.98    276.09 o 
  -2   2   1     1018.15      973.59     33.71 o 
  -1   2   1     2932.17     2981.69     65.96 o 
   0   2   1        0.17        7.30     14.14 o 
   2   2   1      200.37      174.72     35.97 o 
   3   2   1     1634.04     1976.49    177.72 o 
   4   2   1     1486.99     1190.12    204.59 o 
   5   2   1     2976.85     3553.42    299.51 o 
   6   2   1     8539.17     8425.11    369.26 o 
   7   2   1       50.16       36.66    153.95 o 
   8   2   1      241.18      215.78    141.68 o 
   9   2   1       12.11      326.39    177.41 o 
  10   2   1     1384.72     1765.68    347.05 o 
 -12   3   1      352.52      801.59    266.89 o 
 -11   3   1        6.61     -157.52    152.24 o 
 -10   3   1      285.02      360.56    166.07 o 
  -9   3   1     1021.96      719.10    399.24 o 
  -8   3   1      506.80      612.40    113.77 o 
  -7   3   1       54.70      117.91     62.39 o 
  -6   3   1      820.11      954.67    152.01 o 
  -5   3   1     3383.46     3187.15    114.04 o 
  -4   3   1        6.90       23.49     27.20 o 
  -3   3   1      233.48      173.43     35.79 o 
  -2   3   1     7987.35     8236.83    136.55 o 
  -1   3   1      716.75      818.68     44.43 o 
   1   3   1      265.92      212.28     67.73 o 
   2   3   1       11.43        7.28     18.28 o 
   3   3   1      998.20     1321.85    164.36 o 
   4   3   1      445.71      309.92    122.72 o 
   5   3   1      385.95      451.13    186.73 o 
   6   3   1      362.84      767.88    242.03 o 
   7   3   1     3751.74     3929.05    293.30 o 
   8   3   1       75.27      278.85    145.56 o 
   9   3   1      599.23      528.96    244.67 o 
  10   3   1       25.46      260.98    153.33 o 
 -12   4   1      462.57      546.36    225.25 o 
 -11   4   1      279.63      282.11    165.13 o 
 -10   4   1     1377.89     1411.80    242.65 o 
  -9   4   1      753.92      580.22    130.49 o 
  -8   4   1     1501.66     1632.43    154.62 o 
  -7   4   1      317.25      295.37     68.21 o 
  -6   4   1    13222.85    12410.67    203.69 o 
  -5   4   1     2158.28     1965.58    130.96 o 
  -4   4   1      717.80      760.93     62.84 o 
  -3   4   1    11795.51    11027.93    169.41 o 
  -2   4   1      652.64      576.93     23.26 o 
  -1   4   1    12416.88    12332.72    189.37 o 
   0   4   1        5.19       18.81      8.11 o 
   1   4   1     6765.04     7114.76    125.68 o 
   2   4   1     2422.87     2434.05     82.97 o 
   3   4   1    13505.91    13650.75    190.07 o 
   4   4   1       24.87      124.28    141.83 o 
   5   4   1      241.56      188.44    237.99 o 
   6   4   1      609.95      883.62    236.90 o 
   7   4   1        5.43      141.37    142.61 o 
   8   4   1       51.40      310.23    262.69 o 
   9   4   1       62.82      170.57    159.08 o 
 -12   5   1        6.71       85.91    211.27 o 
 -11   5   1      550.04      319.39    234.89 o 
 -10   5   1       39.94      556.77    235.20 o 
  -9   5   1     2265.07     2659.08    251.97 o 
  -8   5   1       50.61       68.51    115.58 o 
  -7   5   1     3863.98     3900.77    195.74 o 
  -6   5   1      168.78      166.91     54.87 o 
  -5   5   1     1987.54     2136.13     82.50 o 
  -4   5   1     9275.41    10283.53    307.74 o 
  -3   5   1     5105.59     4994.42    204.44 o 
  -2   5   1      730.68      857.98     51.42 o 
  -1   5   1      201.23      199.47     67.42 o 
   0   5   1    26626.74    29128.55    400.73 o 
   1   5   1      198.04      231.53     26.23 o 
   2   5   1        2.23       33.08     23.30 o 
   3   5   1       13.74        8.89    100.67 o 
   4   5   1     5865.40     5258.36    289.88 o 
   5   5   1     5464.00     6006.66    392.56 o 
   6   5   1     1779.99     1464.93    389.46 o 
   7   5   1       42.47       61.05     68.82 o 
   8   5   1      167.96      182.22    160.63 o 
   9   5   1      130.99       84.82     99.42 o 
 -12   6   1       11.83      442.58    260.83 o 
 -11   6   1       16.90      202.26    145.56 o 
 -10   6   1        9.79      -39.92     84.20 o 
  -9   6   1       47.46       -6.52    125.37 o 
  -8   6   1     1229.10     1331.79    331.67 o 
  -7   6   1      109.05       -1.09     61.67 o 
  -6   6   1     7622.06     7723.10    309.61 o 
  -5   6   1     1164.51     1096.75     74.26 o 
  -4   6   1       29.19       45.05     50.95 o 
  -3   6   1       48.45       33.99     15.69 o 
  -2   6   1      804.17      862.64     89.17 o 
  -1   6   1    24542.68    23841.79    572.30 o 
   0   6   1        7.00       10.23      6.13 o 
   1   6   1     6778.01     7967.69    331.59 o 
   2   6   1      592.48      550.01     23.45 o 
   3   6   1     2147.25     2214.65    103.98 o 
   4   6   1       38.27       70.72     33.15 o 
   5   6   1      353.32      251.97    151.93 o 
   6   6   1      302.47      235.04    208.94 o 
   7   6   1      661.74      514.36    201.17 o 
   8   6   1     1905.41     1047.82    561.74 o 
 -12   7   1      135.84     1167.90    269.53 o 
 -11   7   1     1982.24     2224.58    255.08 o 
 -10   7   1      184.62      182.69    166.84 o 
  -9   7   1      215.19      103.77     92.59 o 
  -8   7   1       42.96       35.57     51.73 o 
  -7   7   1     2750.40     2672.91    200.40 o 
  -6   7   1      308.13      279.94    254.61 o 
  -5   7   1       24.22       16.00     44.27 o 
  -4   7   1    10447.12    10101.47    162.34 o 
  -3   7   1     4301.24     4473.07    112.94 o 
  -2   7   1     2053.54     2318.09    183.93 o 
  -1   7   1       14.82       60.94     22.58 o 
   0   7   1    10969.90    12115.86    318.39 o 
   1   7   1       67.31       76.70     23.71 o 
   2   7   1    10625.24    11204.49    234.51 o 
   3   7   1      772.83      743.19     47.33 o 
   4   7   1     1213.57     1448.82    106.81 o 
   5   7   1      490.27     1103.43    283.04 o 
   6   7   1      316.88      194.03    203.66 o 
   7   7   1       15.15      237.99    162.34 o 
   8   7   1        7.66      -50.33    123.04 o 
 -12   8   1        0.32     -150.07    160.47 o 
 -11   8   1        1.15      -67.42    153.79 o 
 -10   8   1     3071.07     2806.20    292.52 o 
  -9   8   1      464.78      423.63    178.96 o 
  -8   8   1     7137.31     7991.85    463.71 o 
  -7   8   1       61.07      109.21     77.05 o 
  -6   8   1        5.73       31.07     44.12 o 
  -5   8   1      183.26      215.00    133.75 o 
  -4   8   1     1714.02     1707.11    349.22 o 
  -3   8   1     3346.46     3370.11    183.62 o 
  -2   8   1      375.15      411.20    125.83 o 
  -1   8   1     1858.28     1892.51     84.24 o 
   0   8   1        0.66       47.36     24.58 o 
   1   8   1       91.91      156.28     56.08 o 
   2   8   1        1.28       21.96     17.24 o 
   3   8   1      660.63      605.52     69.33 o 
   4   8   1     1987.23     1991.12     75.78 o 
   5   8   1     2622.24     3861.47    378.58 o 
   6   8   1       25.13      127.85    126.14 o 
   7   8   1      104.54      176.94    113.25 o 
 -12   9   1        7.06      120.55     88.08 o 
 -11   9   1      107.28      -65.71    151.15 o 
 -10   9   1       36.51       26.25    109.68 o 
  -9   9   1      565.14      591.25    200.40 o 
  -8   9   1        0.07      152.40     60.27 o 
  -7   9   1     4970.45     4776.78    257.72 o 
  -6   9   1     1029.97     1019.23    279.47 o 
  -5   9   1     1085.48     1178.78    267.35 o 
  -4   9   1      300.85      317.69    145.09 o 
  -3   9   1       64.55       42.41     32.93 o 
  -2   9   1     3300.81     3441.31    125.10 o 
  -1   9   1      147.52      178.78     44.90 o 
   0   9   1      251.43      280.06     69.30 o 
   1   9   1       16.87       30.71     33.01 o 
   2   9   1     6537.07     6438.70    220.26 o 
   3   9   1      221.47      179.60     52.18 o 
   4   9   1      129.05       83.39     35.00 o 
   5   9   1       16.28       14.76     25.32 o 
   6   9   1      902.54      798.18     72.70 o 
 -11  10   1     1028.59     1006.03    210.19 o 
 -10  10   1      171.88      170.88     81.56 o 
  -9  10   1      503.98      297.80    144.63 o 
  -8  10   1      628.87      709.01    208.32 o 
  -7  10   1        1.17      615.02    106.41 o 
  -6  10   1       25.26       68.66     63.54 o 
  -5  10   1      202.18      235.35     64.00 o 
  -4  10   1     3813.91     3789.55    253.53 o 
  -3  10   1     3035.08     3099.75    129.25 o 
  -2  10   1      116.99      135.41     44.29 o 
  -1  10   1      104.50       93.23     43.11 o 
   0  10   1       81.83       15.75     27.47 o 
   1  10   1     1214.98     1184.49     79.05 o 
   2  10   1      206.93      154.56     51.78 o 
   3  10   1      264.24      267.66     69.09 o 
   4  10   1      363.30      255.39    113.87 o 
   5  10   1       87.02       75.65     39.30 o 
 -11  11   1      386.46      481.42    178.80 o 
 -10  11   1      246.83      167.93    122.41 o 
  -9  11   1     1715.71     1954.12    423.63 o 
  -8  11   1      224.98      117.13    139.35 o 
  -7  11   1        2.98       21.28     76.74 o 
  -6  11   1      706.60      789.32    238.30 o 
  -5  11   1      146.59       49.09     65.25 o 
  -4  11   1      218.69      143.54     77.98 o 
  -3  11   1       26.08       36.78     22.09 o 
  -2  11   1     2672.33     2636.51    102.26 o 
  -1  11   1      355.23      356.11     68.05 o 
   0  11   1     1076.14     1069.40     47.35 o 
   1  11   1       24.09       46.16     20.36 o 
   2  11   1      110.40       78.72     33.22 o 
   3  11   1       78.14       57.01     39.92 o 
   4  11   1      972.54      924.63     71.62 o 
 -10  12   1       79.72      -39.92     99.27 o 
  -9  12   1       86.86      106.57     44.58 o 
  -8  12   1     1534.88     1156.41    364.45 o 
  -7  12   1       92.97       60.27     53.91 o 
  -6  12   1     2165.78     1876.91    168.86 o 
  -5  12   1       48.52       43.50     48.31 o 
  -4  12   1      119.11      179.87     54.20 o 
  -3  12   1       31.37       20.54     21.99 o 
  -2  12   1       90.78       61.20     28.70 o 
  -1  12   1     1113.18     1119.40     84.80 o 
   0  12   1      109.75      108.19     31.30 o 
   1  12   1     2971.36     3505.73    121.17 o 
   2  12   1       83.09       72.91     28.57 o 
  -9  13   1      376.99      321.88    184.24 o 
  -8  13   1      116.26      130.03     78.45 o 
  -7  13   1       71.34       97.25     66.02 o 
  -6  13   1      146.45      254.93     74.26 o 
  -5  13   1     1546.28     1545.89    149.06 o 
  -4  13   1      485.08      483.88    126.78 o 
  -3  13   1      203.51      180.18     60.42 o 
  -2  13   1       16.92        0.47     39.93 o 
  -1  13   1        0.02        3.25     83.73 o 
   0  13   1      254.31      191.70     52.36 o 
   1  13   1       29.84       47.64     35.21 o 
  -7  14   1       15.51     -106.88     91.03 o 
  -6  14   1      284.39      248.54     84.05 o 
  -5  14   1        3.51      -14.29     46.32 o 
  -4  14   1        3.32       35.84     25.49 o 
  -3  14   1       80.72       54.33     55.54 o 
  -2  14   1      618.56      439.07    119.16 o 
   2 -15   2       32.04       13.05     39.30 o 
   3 -15   2      128.90      127.44     43.82 o 
   4 -15   2      249.70      159.53     64.91 o 
   5 -15   2      322.91      233.95    144.47 o 
  -1 -14   2       11.32       53.28     42.72 o 
   0 -14   2        7.58      130.49     77.52 o 
   1 -14   2      148.34      119.00     45.52 o 
   2 -14   2     2251.47     2164.97    107.93 o 
   3 -14   2     1211.23      971.86    105.77 o 
   4 -14   2      872.74      866.48    101.60 o 
   5 -14   2        6.16       15.85     38.84 o 
   6 -14   2       44.16       79.63     33.88 o 
   7 -14   2      916.89      996.29    236.08 o 
   8 -14   2       69.15      117.21     39.28 o 
  -2 -13   2       75.04       92.59     66.18 o 
  -1 -13   2      255.27      227.89    113.40 o 
   0 -13   2       12.98       36.21     26.93 o 
   1 -13   2      830.87      780.56     76.33 o 
   2 -13   2      178.14       96.54     33.79 o 
   3 -13   2       24.71      -10.08     31.26 o 
   4 -13   2      964.51     1006.43     90.91 o 
   5 -13   2       57.59       64.65     34.69 o 
   6 -13   2      846.97      576.07    361.57 o 
   7 -13   2     1698.86     1587.03    160.78 o 
   8 -13   2       67.46       -0.78     92.90 o 
   9 -13   2       58.17       36.97     66.02 o 
  -4 -12   2      154.15      118.69     54.53 o 
  -3 -12   2      102.32      151.77     56.55 o 
  -2 -12   2     1295.00     1292.96    146.80 o 
  -1 -12   2       81.43       71.77     25.45 o 
   0 -12   2     1735.89     1744.58    113.27 o 
   1 -12   2      229.29      230.35     51.00 o 
   2 -12   2      496.04      627.55    125.99 o 
   3 -12   2       79.56       65.32     40.22 o 
   4 -12   2      858.71      821.71    186.00 o 
   5 -12   2      473.10      572.86     99.77 o 
   6 -12   2       32.28       32.16     77.21 o 
   7 -12   2     2675.66     2767.67    301.37 o 
   8 -12   2       82.04       99.73     69.44 o 
   9 -12   2       52.16      173.37    111.38 o 
  10 -12   2      431.29      355.28    291.59 o 
  -5 -11   2        4.24       62.92     44.12 o 
  -4 -11   2      294.40      242.19    100.51 o 
  -3 -11   2     1193.20     1114.91    113.17 o 
  -2 -11   2       34.81       33.26     62.76 o 
  -1 -11   2      150.46      180.49     39.72 o 
   0 -11   2      143.61      137.42     51.55 o 
   1 -11   2     2572.56     2436.80    101.65 o 
   2 -11   2     3399.80     3604.00    178.60 o 
   3 -11   2        7.95       43.80     22.94 o 
   4 -11   2       18.87       42.89     43.04 o 
   5 -11   2      284.66      233.64    152.09 o 
   6 -11   2      894.13      932.92     61.39 o 
   7 -11   2      298.15      285.37     90.72 o 
   8 -11   2      203.53      169.95    115.58 o 
   9 -11   2        4.63       30.14    136.71 o 
  10 -11   2      885.92      933.64    332.29 o 
  -5 -10   2       73.51       67.76     32.65 o 
  -4 -10   2     3902.66     4081.30    306.43 o 
  -3 -10   2        1.75       42.61     20.81 o 
  -2 -10   2       78.13       51.70     19.95 o 
  -1 -10   2       28.72       40.29     16.57 o 
   0 -10   2      305.06      348.45     62.79 o 
   1 -10   2       18.85       40.33     24.82 o 
   2 -10   2      262.86      227.53     48.31 o 
   3 -10   2     1794.48     1769.80     67.00 o 
   4 -10   2      785.85      703.01     67.50 o 
   5 -10   2     5451.95     5606.19    208.91 o 
   6 -10   2      281.64      272.32    159.08 o 
   7 -10   2      227.46      321.26    109.05 o 
   8 -10   2       51.53       77.05     89.64 o 
   9 -10   2      104.85      170.26    195.43 o 
  10 -10   2       85.74      297.80    125.99 o 
  11 -10   2       12.51      131.58    140.59 o 
  -6  -9   2      293.21      270.93     76.90 o 
  -5  -9   2      153.14      181.96     33.97 o 
  -4  -9   2      243.56      253.03     50.93 o 
  -3  -9   2        5.28       16.13     19.57 o 
  -2  -9   2      275.73      223.46     30.19 o 
  -1  -9   2     9746.53    10541.51    241.02 o 
   0  -9   2      299.13      269.62     40.29 o 
   1  -9   2      388.06      335.95     82.14 o 
   2  -9   2      346.47      334.08     22.61 o 
   3  -9   2      742.12      724.18     44.90 o 
   4  -9   2      144.77      135.46     35.57 o 
   5  -9   2       13.09      -10.56     67.58 o 
   6  -9   2     4894.03     4817.79    354.66 o 
   7  -9   2      752.57      849.91    155.81 o 
   8  -9   2     2906.56     3212.90    309.61 o 
   9  -9   2     1011.98     1079.66    377.34 o 
  10  -9   2        1.03      -10.41    134.38 o 
  11  -9   2        3.23      114.49    181.29 o 
  -8  -8   2      399.07      503.33    115.27 o 
  -7  -8   2     1306.33     1458.40    234.11 o 
  -6  -8   2     2595.49     1668.74    177.25 o 
  -5  -8   2     1110.62     1155.07    104.52 o 
  -4  -8   2     1198.58     1076.76     81.35 o 
  -3  -8   2      658.30      775.58     70.07 o 
  -2  -8   2       82.79       52.14     37.44 o 
  -1  -8   2      380.98      437.39     39.64 o 
   0  -8   2     5000.38     5148.62    121.54 o 
   1  -8   2     2875.16     2819.64     86.65 o 
   2  -8   2     4620.57     4549.20    107.19 o 
   3  -8   2        4.29        4.22      7.92 o 
   4  -8   2     1895.04     1634.26    149.60 o 
   5  -8   2      574.45      565.00    225.10 o 
   6  -8   2     1508.66     1479.68    130.80 o 
   7  -8   2      339.02      411.05    135.00 o 
   8  -8   2      426.67      677.47    163.89 o 
   9  -8   2     2144.82     1720.78    467.91 o 
  10  -8   2     1458.19     1467.88    450.04 o 
  11  -8   2       45.81      216.40    138.57 o 
  -9  -7   2       13.59      119.62    127.70 o 
  -8  -7   2      127.19      218.26    167.15 o 
  -7  -7   2      356.64      432.01    161.14 o 
  -6  -7   2        0.12      113.19     68.20 o 
  -5  -7   2     3085.83     3025.59    232.87 o 
  -4  -7   2      629.94      704.50     92.09 o 
  -3  -7   2        7.22       24.43     15.20 o 
  -2  -7   2      241.87      252.48     39.24 o 
  -1  -7   2     5975.57     6095.95     79.29 o 
   0  -7   2      449.49      486.54     24.66 o 
   1  -7   2     1370.50     1402.26     43.89 o 
   2  -7   2     1395.46     1314.54     77.74 o 
   4  -7   2     8273.27     8269.30    166.84 o 
   5  -7   2     2341.14     2554.69    160.63 o 
   6  -7   2      147.63      149.60     95.54 o 
   7  -7   2        1.40     -101.60    107.35 o 
   8  -7   2      357.73      417.73    119.62 o 
   9  -7   2      239.19       72.24    129.72 o 
  10  -7   2       83.72      212.83    212.20 o 
  11  -7   2      130.51      220.13    163.27 o 
  12  -7   2      185.02      501.46    245.92 o 
  -9  -6   2       36.30      154.42    119.31 o 
  -8  -6   2     1616.76     1621.34    250.91 o 
  -7  -6   2     1833.16     1617.24    173.23 o 
  -6  -6   2     2559.79     2592.17    178.26 o 
  -5  -6   2        7.79      131.60     55.01 o 
  -4  -6   2        1.58       39.06     43.52 o 
  -3  -6   2        5.40       67.82     31.14 o 
  -2  -6   2    15779.71    16473.33    203.10 o 
  -1  -6   2       15.80       -1.00     11.15 o 
   0  -6   2       64.21       95.80     19.59 o 
   1  -6   2      979.03      979.27     67.07 o 
   2  -6   2     8207.17     8441.88    161.96 o 
   3  -6   2     1221.93     1257.23    178.49 o 
   4  -6   2      875.27     1049.84     82.33 o 
   5  -6   2     3218.38     2897.23    156.12 o 
   6  -6   2      157.03      109.83    145.56 o 
   7  -6   2     8718.71     8633.90    408.41 o 
   8  -6   2        7.91      215.62    123.19 o 
   9  -6   2      987.82      802.21    153.79 o 
  10  -6   2       89.37      185.95    155.66 o 
  11  -6   2       71.27       13.83    180.82 o 
  12  -6   2        0.54       45.52    199.78 o 
 -10  -5   2       30.29      233.64    164.51 o 
  -9  -5   2      186.38      194.62     84.64 o 
  -8  -5   2      736.41      852.77    108.82 o 
  -7  -5   2      135.59      -37.17     64.46 o 
  -6  -5   2      127.93       54.37     89.01 o 
  -5  -5   2     5066.27     5433.55    201.36 o 
  -4  -5   2     2245.18     2246.45    106.07 o 
  -3  -5   2     3516.72     3470.39     98.11 o 
  -2  -5   2      479.09      496.59     34.98 o 
  -1  -5   2     1127.97     1082.38     52.81 o 
   0  -5   2     1063.32     1094.08     35.64 o 
   1  -5   2    16606.51    16727.35    261.45 o 
   2  -5   2     1361.95     1366.44     76.43 o 
   3  -5   2     6658.69     6408.55    233.80 o 
   4  -5   2     5567.50     4853.52    185.17 o 
   5  -5   2      198.19      260.21     93.99 o 
   6  -5   2        4.92       63.38     96.00 o 
   7  -5   2      445.99      471.32    112.32 o 
   8  -5   2     6199.29     5540.31    358.39 o 
   9  -5   2      447.41      426.43    148.05 o 
  10  -5   2     1067.01      614.71    232.87 o 
  11  -5   2        5.29      405.61    236.13 o 
  12  -5   2      170.91      855.50    332.29 o 
 -10  -4   2      187.35      373.92    171.19 o 
  -9  -4   2      900.97      933.56    123.48 o 
  -8  -4   2      517.78      473.77    103.89 o 
  -7  -4   2      308.43      389.90    187.82 o 
  -6  -4   2      870.62      791.08     83.89 o 
  -5  -4   2     1531.92     1825.12    271.63 o 
  -4  -4   2       12.29       35.38     24.37 o 
  -3  -4   2      311.43      295.11     38.71 o 
  -2  -4   2    20731.37    20977.53    202.05 o 
  -1  -4   2      199.18      200.10     19.56 o 
   0  -4   2     5451.66     5424.56     54.22 o 
   1  -4   2      939.03      911.34     25.83 o 
   2  -4   2     7201.80     7353.22    239.86 o 
   3  -4   2     8346.81     7644.65    212.52 o 
   4  -4   2     6693.00     6185.31    220.44 o 
   5  -4   2      139.49      106.10     38.99 o 
   6  -4   2     1172.77      991.43    267.51 o 
   7  -4   2     3315.07     2839.44    244.98 o 
   8  -4   2      742.25      750.64    213.29 o 
   9  -4   2      142.26      -98.49    124.74 o 
  10  -4   2       74.76       80.94    172.90 o 
  11  -4   2      273.17      801.28    287.24 o 
  12  -4   2      877.06      620.15    215.31 o 
 -11  -3   2       24.54      125.21    137.48 o 
 -10  -3   2       15.69       -0.84    166.38 o 
  -9  -3   2      120.73       73.16    132.20 o 
  -8  -3   2     6156.36     6885.64    303.32 o 
  -7  -3   2      992.08     1117.03    126.69 o 
  -6  -3   2     2697.47     2743.56    229.22 o 
  -5  -3   2       30.90       39.83     42.75 o 
  -4  -3   2       82.28       70.02     42.45 o 
  -3  -3   2      859.92      812.81     48.01 o 
  -2  -3   2     2114.40     2047.66     63.37 o 
  -1  -3   2     9535.03     9308.13    150.28 o 
   0  -3   2      337.06      370.70     13.02 o 
   1  -3   2    32208.75    31375.06    450.51 o 
   2  -3   2     6672.52     5601.36    127.23 o 
   3  -3   2     3725.58     3781.62    186.57 o 
   4  -3   2      976.16      878.33    153.95 o 
   5  -3   2      661.15      849.13    249.49 o 
   6  -3   2    10520.55    10727.05    464.95 o 
   7  -3   2     1043.20     1166.81    259.12 o 
   8  -3   2      524.56      575.41    210.34 o 
   9  -3   2      646.25      612.22    239.39 o 
  10  -3   2        5.47      294.23    185.64 o 
  11  -3   2       26.59      218.42    175.23 o 
 -11  -2   2        0.02      103.15    149.75 o 
 -10  -2   2       60.86       42.32     99.76 o 
  -9  -2   2        6.55      303.02    116.83 o 
  -8  -2   2       25.76      192.61    124.36 o 
  -7  -2   2      132.19      155.42     84.15 o 
  -6  -2   2     1010.18     1028.72    108.06 o 
  -5  -2   2    14836.46    15600.04    310.09 o 
  -4  -2   2    10464.51    10126.81    300.99 o 
  -3  -2   2       95.11      129.06     32.42 o 
  -2  -2   2      466.29      492.82     28.10 o 
  -1  -2   2      136.93      115.66     15.56 o 
   0  -2   2    12367.91    12303.13    180.20 o 
   1  -2   2        5.72       19.90     10.95 o 
   2  -2   2     3375.08     3152.00    163.11 o 
   3  -2   2    14907.58    13413.79    271.39 o 
   4  -2   2      252.96      313.96     83.73 o 
   5  -2   2     2290.78     1921.49    160.01 o 
   6  -2   2     5089.12     4612.73    269.37 o 
   7  -2   2     2738.93     2315.92    248.40 o 
   8  -2   2       88.65      114.96    157.06 o 
   9  -2   2     1870.58     1868.52    328.72 o 
  10  -2   2      147.64      255.86    181.29 o 
  11  -2   2       28.90      -70.06    164.05 o 
 -12  -1   2      407.94      158.92    157.21 o 
 -11  -1   2      207.06      537.66    240.94 o 
 -10  -1   2     3287.17     3583.56    256.41 o 
  -9  -1   2      102.75      147.93     91.25 o 
  -8  -1   2       47.95       34.26     82.66 o 
  -7  -1   2       17.90      -16.17     71.53 o 
  -6  -1   2      284.29      257.87     68.28 o 
  -5  -1   2     1250.82     1557.60    115.06 o 
  -4  -1   2      256.07      184.00     38.97 o 
  -3  -1   2    29887.74    30512.96   1244.72 o 
  -2  -1   2     2942.15     2831.01     71.63 o 
  -1  -1   2     1441.44     1504.67     51.73 o 
   0  -1   2       83.13      135.83     22.97 o 
   1  -1   2     7977.44     7600.37    159.54 o 
   2  -1   2     1005.65      855.81    100.35 o 
   3  -1   2    15948.39    18005.39    353.73 o 
   4  -1   2      982.98     1182.50    161.56 o 
   5  -1   2       66.80      295.00    168.71 o 
   6  -1   2     7530.30     6694.39    359.63 o 
   7  -1   2      189.58      366.78    219.97 o 
   8  -1   2     1159.83      789.01    201.95 o 
   9  -1   2      161.15      127.85    198.53 o 
  10  -1   2      313.05      135.15    175.85 o 
  11  -1   2      988.57      877.56    284.75 o 
 -12   0   2        0.28     -125.99    139.35 o 
 -11   0   2      224.82      227.49    111.31 o 
 -10   0   2      984.61      910.06    284.91 o 
  -9   0   2     1296.43     1492.95    156.27 o 
  -8   0   2     1819.84     1792.02    146.36 o 
  -7   0   2     3429.73     3334.00    306.35 o 
  -6   0   2      511.53      681.41     81.93 o 
  -5   0   2     4454.84     4222.27    196.24 o 
  -4   0   2     2625.95     2767.20    174.53 o 
  -3   0   2        7.10        8.70     32.31 o 
  -2   0   2    47152.90    45279.44   1042.46 o 
  -1   0   2      102.76      101.86      9.31 o 
   0   0   2    12666.50    12659.88    180.82 o 
   1   0   2     2839.23     2840.22    154.57 o 
   2   0   2     5686.87     6078.90    207.39 o 
   3   0   2       62.52       57.17    100.67 o 
   4   0   2      172.28      279.94    157.06 o 
   5   0   2     3831.20     3367.00    258.19 o 
   6   0   2      589.57      473.50    152.24 o 
   7   0   2       38.31      268.75    163.27 o 
   8   0   2       36.69      234.11    220.75 o 
   9   0   2     3840.46     3642.90    379.98 o 
  10   0   2      240.04      764.46    290.81 o 
  11   0   2       58.62      308.21    232.24 o 
 -12   1   2       16.32      393.81    171.50 o 
 -11   1   2       88.58      -33.94    116.43 o 
 -10   1   2     2691.95     2484.07    164.24 o 
  -9   1   2        2.10      120.24     85.90 o 
  -8   1   2       90.69      197.86     94.77 o 
  -7   1   2      100.13       30.25     67.11 o 
  -6   1   2     7172.04     6632.06    126.85 o 
  -5   1   2    30366.28    29841.63   1742.69 o 
  -4   1   2      581.95      611.11    110.84 o 
  -3   1   2     1317.74     1369.18    107.89 o 
  -2   1   2      735.78      691.18     50.02 o 
  -1   1   2       93.15       95.68     10.62 o 
   1   1   2     9111.65     9677.99    224.94 o 
   2   1   2     3475.10     3777.43    217.95 o 
   3   1   2    20061.40    19915.23    439.17 o 
   4   1   2     5409.06     5604.47    300.91 o 
   5   1   2      113.35      549.00    176.16 o 
   6   1   2        5.73      268.13    150.07 o 
   7   1   2      807.61      608.03    179.27 o 
   8   1   2     2340.60     3004.89    328.09 o 
   9   1   2       19.07      246.69    173.68 o 
  10   1   2        5.35      -61.52    217.33 o 
 -12   2   2      335.98      597.31    218.11 o 
 -11   2   2     1372.54     1356.29    240.41 o 
 -10   2   2        5.53        0.51     84.64 o 
  -9   2   2       60.21      215.37     82.90 o 
  -8   2   2       12.59      224.95     81.24 o 
  -7   2   2      407.89      537.73     91.60 o 
  -6   2   2      579.70      868.31     98.75 o 
  -5   2   2        7.82        9.22     47.39 o 
  -4   2   2     9662.60     9265.25    295.32 o 
  -3   2   2     8445.60     8625.30    272.40 o 
  -2   2   2    29251.88    28082.13    286.95 o 
  -1   2   2       16.58       16.98      4.62 o 
   1   2   2      209.55      266.78     34.72 o 
   2   2   2     2013.19     2068.04    204.59 o 
   3   2   2      724.34      702.48    182.38 o 
   4   2   2      264.78      421.92    130.03 o 
   5   2   2     6162.69     6300.74    361.34 o 
   6   2   2     1022.87     1213.11    210.96 o 
   7   2   2     1558.39     1551.14    224.94 o 
   8   2   2      340.10      189.06    144.94 o 
   9   2   2      258.93       16.93    182.22 o 
  10   2   2        4.72       70.22    199.93 o 
 -12   3   2      423.99      357.77    187.97 o 
 -11   3   2       36.87      381.84    226.50 o 
 -10   3   2      897.50     1268.45    326.77 o 
  -9   3   2        0.14       91.21    108.28 o 
  -8   3   2    11837.45    11750.76    315.18 o 
  -7   3   2      561.83      368.11    115.58 o 
  -6   3   2     2113.57     2068.76    129.43 o 
  -5   3   2     8485.66     8226.19    491.91 o 
  -4   3   2     1868.70     1757.25     70.76 o 
  -3   3   2      351.84      379.08     37.07 o 
  -2   3   2       27.63       24.48      6.51 o 
  -1   3   2     2305.24     2213.25     63.59 o 
   0   3   2      305.70      322.50     31.38 o 
   1   3   2    11423.04    11775.01    177.10 o 
   2   3   2       15.75       26.02     39.54 o 
   3   3   2     2898.19     3064.38    267.20 o 
   4   3   2       10.64     -133.60    121.17 o 
   5   3   2       12.14      114.18    146.34 o 
   6   3   2       61.65      404.52    176.47 o 
   7   3   2      628.59      677.00    236.59 o 
   8   3   2     4688.07     4326.43    398.16 o 
   9   3   2       53.01      136.71    180.82 o 
  10   3   2       71.43       90.41    145.25 o 
 -13   4   2      111.85      341.76    179.58 o 
 -12   4   2        8.40      213.60    146.34 o 
 -11   4   2     3045.52     3585.11    414.16 o 
 -10   4   2      278.93      300.06     88.79 o 
  -9   4   2       82.80      111.37     64.67 o 
  -8   4   2      754.97      694.05    223.78 o 
  -7   4   2     2496.85     2914.31    290.27 o 
  -6   4   2    15413.80    17597.35    220.98 o 
  -5   4   2     6571.94     6769.79    497.19 o 
  -4   4   2      733.15      702.27     52.88 o 
  -3   4   2     2277.44     2073.55     72.78 o 
  -2   4   2     8025.61     8021.98     95.70 o 
  -1   4   2      334.60      371.93     24.24 o 
   0   4   2      138.09      172.43     27.92 o 
   1   4   2      615.34      706.34     76.43 o 
   2   4   2    11081.64    11063.08    446.86 o 
   3   4   2     4527.05     4677.58     74.23 o 
   4   4   2      173.41      180.05     96.63 o 
   5   4   2      152.77       85.91    214.07 o 
   6   4   2        1.10      224.01    166.22 o 
   7   4   2      629.80     1086.81    210.50 o 
   8   4   2      137.71       41.01    174.30 o 
   9   4   2       77.87      352.48    170.88 o 
 -13   5   2      163.26      387.44    194.18 o 
 -12   5   2      181.07      183.15    137.79 o 
 -11   5   2       98.71      -45.52    141.21 o 
 -10   5   2       86.31       77.05     92.12 o 
  -9   5   2        0.54      -61.85     67.13 o 
  -8   5   2     5167.25     5147.59    219.94 o 
  -7   5   2      218.09      138.36     56.10 o 
  -6   5   2      168.23       89.47     98.26 o 
  -5   5   2      810.15      857.02     93.21 o 
  -4   5   2     4541.91     4463.81    545.32 o 
  -3   5   2    10651.65    10607.55    288.56 o 
  -2   5   2      530.42      545.77     36.05 o 
  -1   5   2    18624.26    20553.80    358.54 o 
   0   5   2      117.89      113.50     25.40 o 
   1   5   2    25707.72    26919.20    697.35 o 
   2   5   2       33.55       30.90     57.09 o 
   3   5   2      532.45      587.65    234.50 o 
   4   5   2     1354.52     1507.49    183.00 o 
   5   5   2     2085.17     2351.49    229.45 o 
   6   5   2     3078.68     2414.72    872.59 o 
   7   5   2      187.05      272.32    199.78 o 
   8   5   2       67.90       67.27    110.92 o 
 -12   6   2      253.75      192.16    147.74 o 
 -11   6   2       16.07      250.42    142.76 o 
 -10   6   2      233.92      142.61    160.16 o 
  -9   6   2     1781.90     1822.38    184.55 o 
  -8   6   2      171.84       79.91    103.38 o 
  -7   6   2     1200.93     1184.26    177.80 o 
  -6   6   2     2965.08     2960.11    130.88 o 
  -5   6   2     6870.66     6428.19    358.54 o 
  -4   6   2       31.40       50.27     23.25 o 
  -3   6   2       27.82       26.09     12.89 o 
  -2   6   2      604.10      611.60    173.06 o 
  -1   6   2      573.92      540.61    126.45 o 
   0   6   2    55484.02    59606.88    214.60 o 
   1   6   2        5.56       14.00     33.94 o 
   2   6   2     1068.84     1020.91     47.18 o 
   3   6   2      789.14      644.00     49.78 o 
   4   6   2        1.74      250.89    137.02 o 
   5   6   2       16.81      266.73    138.57 o 
   6   6   2       39.82      162.49    166.53 o 
   7   6   2     2882.66     3454.93    346.27 o 
   8   6   2       12.26     -203.35    174.77 o 
 -12   7   2     1504.12     1354.32    294.23 o 
 -11   7   2      217.95      237.06    167.93 o 
 -10   7   2     1743.00     1595.26    440.57 o 
  -9   7   2      560.93      741.78    182.84 o 
  -8   7   2      674.07      754.37    184.40 o 
  -7   7   2      473.66      256.17    199.16 o 
  -6   7   2     2549.37     2679.74    152.86 o 
  -5   7   2      877.55      877.25    201.33 o 
  -4   7   2     3442.06     3857.12    230.22 o 
  -3   7   2     6191.02     6286.91    248.09 o 
  -2   7   2      230.83      233.49     41.79 o 
  -1   7   2     3590.23     3990.38     66.16 o 
   0   7   2        0.33       13.86     12.96 o 
   1   7   2     2820.00     3084.90    125.75 o 
   2   7   2      835.83      776.38     59.36 o 
   3   7   2     1194.26     1273.52     41.36 o 
   4   7   2      270.68      239.55     42.10 o 
   5   7   2      759.62      509.07    155.66 o 
   6   7   2      619.12      613.78    232.40 o 
   7   7   2        2.06       98.49    141.83 o 
 -12   8   2       10.92       16.16    207.39 o 
 -11   8   2        1.09      186.42    139.81 o 
 -10   8   2      122.63      160.01    111.07 o 
  -9   8   2     1654.94     1955.51    376.41 o 
  -8   8   2       11.69       35.26    110.30 o 
  -7   8   2      818.80      667.68    205.99 o 
  -6   8   2      242.89      185.17     86.22 o 
  -5   8   2     1096.88     1066.30    117.60 o 
  -4   8   2     4365.29     4366.04    177.41 o 
  -3   8   2     1178.04     1141.96     81.40 o 
  -2   8   2     1603.65     1649.01    119.62 o 
  -1   8   2      217.29      226.50     44.16 o 
   0   8   2    14808.01    15414.28    415.35 o 
   1   8   2       96.58      102.53     53.52 o 
   2   8   2      252.63      240.77     44.67 o 
   3   8   2       12.83       30.49     26.25 o 
   4   8   2     1717.60     1821.45    146.03 o 
   6   8   2      213.34      240.17    141.99 o 
 -12   9   2       34.72      -12.89    154.10 o 
 -11   9   2        1.25      126.45     72.08 o 
 -10   9   2       39.23       -4.97    137.02 o 
  -9   9   2      109.89      106.57    136.55 o 
  -8   9   2      158.24      209.87     71.62 o 
  -7   9   2       17.52      111.54     65.71 o 
  -6   9   2     6885.09     7303.82    389.77 o 
  -5   9   2       73.38       57.79     39.46 o 
  -4   9   2        5.79      -16.78     55.30 o 
  -3   9   2      125.23      155.66     71.46 o 
  -2   9   2      286.28      370.30     70.07 o 
  -1   9   2     6075.38     6181.28    263.70 o 
   0   9   2        0.86       15.42     18.91 o 
   1   9   2     7511.20     8019.61    263.96 o 
   2   9   2      441.07      452.08     98.59 o 
   3   9   2      663.10      624.14     40.87 o 
   4   9   2        0.02        7.92     22.21 o 
   5   9   2      298.10      212.98    131.58 o 
 -11  10   2     1939.68     1931.90    228.21 o 
 -10  10   2        0.76       91.65    107.19 o 
  -9  10   2      307.60      401.57    206.92 o 
  -8  10   2      260.70      296.56    144.16 o 
  -7  10   2      248.90      284.44    148.67 o 
  -6  10   2        4.11      -12.12     67.58 o 
  -5  10   2     1073.48     1070.03     70.22 o 
  -4  10   2     4273.92     4320.21    341.61 o 
  -3  10   2     1670.32     1687.43    109.41 o 
  -2  10   2      176.85      269.17     79.65 o 
  -1  10   2        3.14       21.85     19.03 o 
   0  10   2     4029.55     4213.66    260.36 o 
   1  10   2       14.68       28.11     19.17 o 
   2  10   2     2526.50     2571.90    162.34 o 
   3  10   2       17.75        4.35     29.21 o 
   4  10   2      969.54      953.99     92.59 o 
 -11  11   2        2.89     -167.15    127.70 o 
 -10  11   2     2283.82     2614.50    404.06 o 
  -9  11   2       98.18      -16.62     94.45 o 
  -8  11   2     2248.52     2271.96    222.77 o 
  -7  11   2        2.21      115.73     59.34 o 
  -6  11   2       41.40       49.71     47.85 o 
  -5  11   2      420.51      484.68    105.33 o 
  -4  11   2      219.09      247.78     68.97 o 
  -3  11   2      900.67      959.25     89.01 o 
  -2  11   2      533.90      524.26     96.00 o 
  -1  11   2     1121.49     1508.22    101.13 o 
   0  11   2       10.01       36.07     14.38 o 
   1  11   2      168.51      154.16     58.73 o 
   2  11   2       11.65       30.29     32.00 o 
   3  11   2      166.79      208.48    103.77 o 
 -10  12   2        0.02       56.24    113.56 o 
  -9  12   2      245.74      111.85     67.73 o 
  -8  12   2       61.67       -8.70     67.58 o 
  -7  12   2     3400.72     3870.64    244.05 o 
  -6  12   2      481.96      460.14    154.26 o 
  -5  12   2      123.07      139.35     70.53 o 
  -4  12   2       56.27       47.67     24.04 o 
  -3  12   2        2.40       33.62     38.14 o 
  -2  12   2      776.84      721.31    148.90 o 
  -1  12   2        3.73      -21.10     32.80 o 
   0  12   2      435.66      372.44    101.66 o 
   1  12   2        6.66       10.54     23.56 o 
   2  12   2     1927.50     1998.08     90.88 o 
  -9  13   2       32.78       53.44     95.23 o 
  -8  13   2      172.41       67.73     80.78 o 
  -7  13   2       10.74       76.43     65.56 o 
  -6  13   2      110.47      -19.26     64.00 o 
  -5  13   2      228.67      225.15     78.24 o 
  -4  13   2     1419.63     1522.29     74.73 o 
  -3  13   2      397.81      394.03     89.22 o 
  -2  13   2        0.60       17.65     46.06 o 
  -1  13   2       19.76        6.21     32.77 o 
   0  13   2        9.42       32.93     32.22 o 
  -7  14   2      140.28      206.46    113.71 o 
  -6  14   2      325.47      335.22     90.26 o 
  -5  14   2        1.25       56.47     34.57 o 
  -4  14   2       28.37       83.36     34.04 o 
  -3  14   2      117.41      162.98     46.57 o 
   2 -15   3      145.68       83.89     99.89 o 
   3 -15   3        3.37      174.61     86.53 o 
   4 -15   3       24.52       61.82     44.67 o 
   5 -15   3     1569.81     1446.15    104.98 o 
  -1 -14   3       21.25      109.68     71.30 o 
   0 -14   3        0.16      -23.15     59.96 o 
   1 -14   3      240.65      347.98    103.00 o 
   2 -14   3     1058.92     1234.86    144.47 o 
   3 -14   3     1595.77     1272.90    168.02 o 
   4 -14   3       81.05       -6.40     47.56 o 
   5 -14   3      656.72      600.46    154.51 o 
   6 -14   3       21.15       64.61     66.84 o 
   7 -14   3      107.13       24.39     41.58 o 
   8 -14   3      267.96      352.19     95.41 o 
  -3 -13   3       74.13      131.11     87.93 o 
  -2 -13   3      560.82      400.02    165.13 o 
  -1 -13   3      285.91      189.99     91.65 o 
   0 -13   3      911.87      834.53    114.65 o 
   1 -13   3      169.05      131.13     64.31 o 
   2 -13   3     2893.33     2527.69    180.06 o 
   3 -13   3       65.57       30.51     32.75 o 
   4 -13   3        4.82       56.84     55.77 o 
   5 -13   3     2322.49     2338.40    207.31 o 
   6 -13   3       28.34       42.40     40.89 o 
   7 -13   3       60.12      189.21     77.97 o 
   8 -13   3      145.53      114.18     58.10 o 
   9 -13   3      400.78      541.08    227.43 o 
  -4 -12   3      164.92      162.18     89.32 o 
  -3 -12   3      254.75      356.68     85.75 o 
  -2 -12   3      123.87      121.95     55.15 o 
  -1 -12   3     3969.92     4236.90    308.91 o 
   0 -12   3      531.25      524.88     55.40 o 
   1 -12   3        5.15       12.63     23.99 o 
   2 -12   3        3.41       29.93     67.58 o 
   3 -12   3      185.38      151.90     38.65 o 
   4 -12   3      919.13      833.91    183.99 o 
   5 -12   3      817.28      736.44     77.40 o 
   6 -12   3       22.72       81.93     39.05 o 
   7 -12   3       13.59      161.56    100.04 o 
   8 -12   3     1628.06     1851.43    166.69 o 
   9 -12   3       58.79      329.03    175.39 o 
  10 -12   3       18.32      183.00    207.54 o 
  -5 -11   3       67.10       70.06     57.01 o 
  -4 -11   3      371.05      183.78     51.73 o 
  -3 -11   3       90.51       77.83     84.98 o 
  -2 -11   3       25.76       40.08     26.51 o 
  -1 -11   3      199.98      203.43     54.35 o 
   0 -11   3        7.42       32.53     20.66 o 
   1 -11   3     1062.02     1041.22     91.39 o 
   2 -11   3     5727.78     5508.97    331.90 o 
   3 -11   3     2976.68     2730.48    159.62 o 
   4 -11   3     1375.68     1418.09     43.33 o 
   5 -11   3        6.74       14.50     25.69 o 
   6 -11   3      187.57      170.69     45.74 o 
   7 -11   3     1204.66     1223.36    207.08 o 
   8 -11   3      821.89      761.67    258.65 o 
   9 -11   3      221.57      273.88    135.77 o 
  10 -11   3      276.17      411.83    204.59 o 
  -6 -10   3       61.19      171.81     68.51 o 
  -5 -10   3     1352.83     1309.31     92.43 o 
  -4 -10   3      587.38      594.96     73.01 o 
  -3 -10   3     4598.45     4724.11    124.17 o 
  -2 -10   3      213.22      132.51     35.22 o 
  -1 -10   3     1409.84     1500.76     46.41 o 
   0 -10   3        7.76       -3.57     14.07 o 
   1 -10   3     2776.17     2881.15     88.41 o 
   2 -10   3        0.78       13.11     23.02 o 
   3 -10   3      377.23      354.32     47.50 o 
   4 -10   3     4683.87     4776.44    156.97 o 
   5 -10   3      498.84      517.75     62.90 o 
   6 -10   3      774.65      702.64    191.08 o 
   7 -10   3     1454.06     1353.08    178.96 o 
   8 -10   3      124.37      191.70    151.93 o 
   9 -10   3        2.63      247.31    137.33 o 
  10 -10   3      536.82      364.60    126.30 o 
  11 -10   3       85.82     -249.02    183.47 o 
  -7  -9   3      549.06      318.46    118.37 o 
  -6  -9   3      439.64      316.44    124.59 o 
  -5  -9   3      255.24      213.21     49.19 o 
  -4  -9   3        6.34       34.27     14.15 o 
  -3  -9   3      739.95      811.65     57.95 o 
  -2  -9   3    10170.91    10290.84    148.05 o 
  -1  -9   3      924.60      911.77     42.52 o 
   0  -9   3     3270.17     3079.06    103.90 o 
   1  -9   3       31.18       16.72     15.06 o 
   2  -9   3     1530.36     1608.48     95.68 o 
   3  -9   3      518.29      515.78     54.28 o 
   4  -9   3     2819.23     2797.85     82.52 o 
   5  -9   3      181.16      159.39     96.47 o 
   6  -9   3       23.32      -63.69     81.56 o 
   7  -9   3     6533.26     7843.03    421.61 o 
   8  -9   3        8.10      125.52     83.73 o 
   9  -9   3       12.35       27.50    134.84 o 
  10  -9   3       53.34      100.51    145.09 o 
  11  -9   3        7.47      227.89    172.59 o 
  -8  -8   3       48.15      210.91     88.70 o 
  -7  -8   3      539.86      595.19    103.48 o 
  -6  -8   3     1537.45     1535.57    153.41 o 
  -5  -8   3     1673.92     1381.97     74.10 o 
  -4  -8   3      167.61      184.45     60.46 o 
  -3  -8   3     9870.11    10356.73    241.45 o 
  -2  -8   3     1141.72     1131.06     59.15 o 
  -1  -8   3      266.06      237.54     37.97 o 
   0  -8   3      791.26      728.23     51.31 o 
   1  -8   3     9096.63     9393.38    202.13 o 
   2  -8   3     6437.52     6632.88    177.66 o 
   3  -8   3        9.21       29.86     14.62 o 
   4  -8   3      447.17      512.65    200.86 o 
   5  -8   3       60.35       64.16     42.57 o 
   6  -8   3     1011.73     1175.05    201.49 o 
   7  -8   3      512.64      625.58    166.69 o 
   8  -8   3        2.97      -35.42    108.59 o 
   9  -8   3       15.68       16.47     84.51 o 
  10  -8   3     1275.26     1889.03    344.56 o 
  11  -8   3      335.94      137.02    184.40 o 
  -9  -7   3     1126.86     1401.24    571.13 o 
  -8  -7   3       33.29       80.61     78.82 o 
  -7  -7   3       82.46      146.81    157.60 o 
  -6  -7   3       96.87      130.07     75.89 o 
  -5  -7   3     1204.07     1201.35     94.82 o 
  -4  -7   3     5371.65     5728.57    161.69 o 
  -3  -7   3        9.29       15.76     35.19 o 
  -2  -7   3     1048.40     1023.92     61.38 o 
  -1  -7   3        6.25       46.38     17.08 o 
   0  -7   3     1767.20     1734.83     43.78 o 
   1  -7   3      496.94      498.66     31.09 o 
   2  -7   3      145.73      138.87     33.83 o 
   3  -7   3     6898.06     6930.60    234.96 o 
   4  -7   3     1282.31     1016.13    127.38 o 
   5  -7   3     5902.44     5342.86    245.45 o 
   6  -7   3      629.69      783.42    304.17 o 
   7  -7   3     1054.36      773.94    245.45 o 
   8  -7   3      595.42      413.22    149.44 o 
   9  -7   3      125.77      104.08    151.31 o 
  10  -7   3       41.27      261.29    194.03 o 
  11  -7   3      369.97      329.03    168.71 o 
 -10  -6   3      918.79     1223.89    436.37 o 
  -9  -6   3      651.62      692.17    156.98 o 
  -8  -6   3      627.93      738.39    190.84 o 
  -7  -6   3     1270.51     1179.85    179.84 o 
  -6  -6   3     1778.47     2012.96    158.85 o 
  -5  -6   3     1037.24     1112.11    107.22 o 
  -4  -6   3      994.92      933.28     82.07 o 
  -3  -6   3     1383.00     1273.67     64.48 o 
  -2  -6   3      111.22      113.66     22.74 o 
  -1  -6   3    10298.95    10785.76    174.95 o 
   0  -6   3       15.17       25.00      8.32 o 
   1  -6   3     6321.66     6267.71    108.54 o 
   2  -6   3     2730.94     2631.19     86.94 o 
   3  -6   3      522.24      611.76     80.47 o 
   4  -6   3       70.88      165.29     87.31 o 
   5  -6   3       81.30      130.34     55.77 o 
   6  -6   3     9059.81     8447.95    342.70 o 
   7  -6   3      102.83      122.88     90.72 o 
   8  -6   3     1590.82     1102.03    346.58 o 
   9  -6   3      217.03      341.61    243.27 o 
  10  -6   3       94.83      268.91    259.90 o 
  11  -6   3        6.45      106.26    195.43 o 
 -10  -5   3      137.00      109.30     87.70 o 
  -9  -5   3        2.06      -99.79    104.78 o 
  -8  -5   3      406.69      413.08    108.19 o 
  -7  -5   3     1934.34     1894.06    127.79 o 
  -6  -5   3      414.42      552.54    108.55 o 
  -5  -5   3     2780.08     2847.31    154.69 o 
  -4  -5   3     9914.36    10056.32    120.10 o 
  -3  -5   3      144.00      125.63     23.31 o 
  -2  -5   3      140.68      145.19     10.87 o 
  -1  -5   3     1153.41     1180.76     53.51 o 
   0  -5   3    11119.79    10729.42    232.65 o 
   1  -5   3     4419.72     4439.51    100.54 o 
   2  -5   3     2516.73     2410.53     68.37 o 
   3  -5   3     1186.79     1102.19    118.53 o 
   4  -5   3     4696.99     4771.19    180.51 o 
   5  -5   3     1074.04      986.30    139.19 o 
   6  -5   3      869.92     1031.35    190.46 o 
   7  -5   3       28.52       85.29    128.16 o 
   8  -5   3      366.74      256.63    155.35 o 
   9  -5   3     2241.34     2579.08    251.35 o 
  10  -5   3     2296.41     2616.21    391.48 o 
  11  -5   3        6.31      274.50    220.44 o 
 -11  -4   3      203.91      398.60    114.65 o 
 -10  -4   3     1813.75     1627.48    132.70 o 
  -9  -4   3       98.61      190.55     93.28 o 
  -8  -4   3      236.49      322.81    134.53 o 
  -7  -4   3       94.68      151.38    147.74 o 
  -6  -4   3      441.86      334.39    208.79 o 
  -5  -4   3     2757.20     2670.10    130.59 o 
  -4  -4   3     1428.79     1425.28     94.66 o 
  -3  -4   3     1243.10     1187.20     66.07 o 
  -2  -4   3      451.89      446.04     32.42 o 
  -1  -4   3    17279.00    17270.24    184.85 o 
   0  -4   3     1783.50     1643.26     41.61 o 
   1  -4   3      869.34      934.25     25.44 o 
   2  -4   3     6038.56     6260.04    192.32 o 
   3  -4   3     7273.79     6872.10    172.12 o 
   4  -4   3     7117.29     5522.91    261.29 o 
   5  -4   3       20.31       43.34     57.94 o 
   6  -4   3     2843.92     2696.52    210.19 o 
   7  -4   3      118.87      221.06    154.88 o 
   8  -4   3      492.33      519.64    221.53 o 
   9  -4   3      220.51       -7.61    156.90 o 
  10  -4   3       20.08      -84.20    176.79 o 
  11  -4   3      856.86      758.72    251.66 o 
 -11  -3   3        4.51      151.60     87.05 o 
 -10  -3   3      295.46       94.50    191.00 o 
  -9  -3   3      291.76      328.62    122.33 o 
  -8  -3   3     1202.78     1266.49    147.71 o 
  -7  -3   3     6401.29     6815.24    255.73 o 
  -6  -3   3     4165.10     4126.05    347.20 o 
  -5  -3   3       22.67       71.66     46.82 o 
  -4  -3   3      667.45      944.41     90.45 o 
  -3  -3   3       63.42       79.98     23.05 o 
  -2  -3   3    27541.90    28626.80    330.20 o 
  -1  -3   3        1.65        8.54     17.86 o 
   0  -3   3     7123.38     7097.00     74.36 o 
   1  -3   3     7106.07     6953.08     81.64 o 
   2  -3   3     7175.15     7173.32    168.24 o 
   3  -3   3     1823.75     1576.47    142.45 o 
   4  -3   3     5919.76     6155.95    240.79 o 
   5  -3   3     3356.67     2799.67    172.90 o 
   6  -3   3      177.68      157.68    122.88 o 
   7  -3   3     4002.84     3919.73    327.32 o 
   8  -3   3      538.60      729.20    228.36 o 
   9  -3   3     2439.18     2400.90    292.36 o 
  10  -3   3      609.38      173.06    190.77 o 
  11  -3   3       15.30      -75.03    187.04 o 
 -12  -2   3      724.18      660.85    223.70 o 
 -11  -2   3       12.60      287.93     90.98 o 
 -10  -2   3       37.33      268.14    280.95 o 
  -9  -2   3       97.70      229.55     96.40 o 
  -8  -2   3      323.27      370.38     98.26 o 
  -7  -2   3       25.36      122.99     82.49 o 
  -6  -2   3      479.81      613.11    165.99 o 
  -5  -2   3    19823.79    19676.44    370.72 o 
  -4  -2   3     2755.27     2425.79    220.75 o 
  -3  -2   3     2842.06     2743.13     89.14 o 
  -2  -2   3     1137.89     1078.44     67.07 o 
  -1  -2   3     3005.21     3000.19     90.73 o 
   0  -2   3      769.36      767.86     32.54 o 
   1  -2   3    26456.65    27593.07    296.53 o 
   2  -2   3       78.18       60.74     82.49 o 
   3  -2   3     5392.85     5674.53    217.02 o 
   4  -2   3     6433.31     5883.32    254.46 o 
   5  -2   3       28.55       32.31    106.26 o 
   6  -2   3       42.01      248.56    212.05 o 
   7  -2   3      130.84      349.53    242.65 o 
   8  -2   3     4482.04     4300.02    334.77 o 
   9  -2   3      784.56     1182.19    292.67 o 
  10  -2   3      419.94      114.65    192.16 o 
  11  -2   3       31.17      326.07    193.72 o 
 -12  -1   3       15.93      262.67    171.66 o 
 -11  -1   3      716.18     1310.53    522.82 o 
 -10  -1   3      266.20      352.63    131.40 o 
  -9  -1   3      572.05      778.07    128.91 o 
  -8  -1   3       59.91       23.94     73.70 o 
  -7  -1   3     1119.77     1121.58    123.31 o 
  -6  -1   3      149.61      167.46     54.96 o 
  -5  -1   3     1061.84      797.84    132.06 o 
  -4  -1   3     1267.90     1156.72     57.29 o 
  -3  -1   3     1623.16     1419.49    100.59 o 
  -2  -1   3    43310.88    42911.78    607.25 o 
  -1  -1   3     1007.44      954.20     27.47 o 
   0  -1   3    27034.84    26419.09    225.60 o 
   1  -1   3     2721.11     2737.10    141.91 o 
   2  -1   3    20360.94    22174.29    416.95 o 
   3  -1   3     7229.46     7108.54    259.74 o 
   4  -1   3     2177.32     2285.16    194.65 o 
   5  -1   3      675.46      647.95    163.89 o 
   6  -1   3      484.13      917.33    242.50 o 
   7  -1   3     3041.87     2561.68    286.93 o 
   8  -1   3      132.93      -95.85    205.52 o 
   9  -1   3       38.30       -0.93    204.59 o 
  11  -1   3      481.62      223.23    214.38 o 
 -12   0   3      215.99      446.53    128.91 o 
 -11   0   3       56.69      155.06    199.23 o 
 -10   0   3      305.44      384.27    104.02 o 
  -9   0   3       41.66      176.52     87.23 o 
  -8   0   3    11174.50    11119.84    851.93 o 
  -7   0   3      626.00      736.41    140.60 o 
  -6   0   3     1709.38     1638.90     95.34 o 
  -5   0   3      541.26      523.88     89.94 o 
  -4   0   3       96.52      119.93     30.64 o 
  -3   0   3      328.55      327.39     54.07 o 
  -2   0   3     3056.65     2906.02     84.91 o 
  -1   0   3     1069.59      979.35     23.20 o 
   0   0   3     2349.42     2373.68     62.29 o 
   1   0   3    44743.29    48011.38    748.77 o 
   2   0   3     7225.78     7538.86    247.78 o 
   3   0   3      298.17      529.42    160.78 o 
   4   0   3      598.09      769.90    168.55 o 
   5   0   3     2402.94     2307.06    192.94 o 
   6   0   3     4289.05     3797.47    306.66 o 
   7   0   3       61.06      136.40    209.87 o 
   8   0   3     2638.95     2888.22    443.52 o 
   9   0   3      109.90      339.12    201.80 o 
  10   0   3       23.43      296.40    184.24 o 
 -12   1   3      195.46      130.68    103.43 o 
 -11   1   3      442.91      476.52    115.13 o 
 -10   1   3      145.30      210.91    122.51 o 
  -9   1   3      186.47       82.47     78.87 o 
  -8   1   3      555.23      577.45    102.64 o 
  -7   1   3       83.36       91.70     52.89 o 
  -6   1   3     6089.74     5793.36    133.18 o 
  -5   1   3    21187.69    20701.86    491.60 o 
  -4   1   3     5560.82     5338.73    150.53 o 
  -3   1   3        2.38       13.55     39.15 o 
  -2   1   3     2177.06     2199.10     75.53 o 
  -1   1   3       99.83      116.75     22.31 o 
   0   1   3    16042.75    16073.74    188.63 o 
   1   1   3      389.56      344.09    155.04 o 
   2   1   3     4506.82     4604.34    212.36 o 
   3   1   3    14831.45    15217.77    291.96 o 
   4   1   3      704.35      825.98    184.71 o 
   5   1   3      881.86      758.41    205.06 o 
   6   1   3      793.60     1290.32    217.49 o 
   7   1   3     1203.03     1679.93    297.49 o 
   8   1   3       13.76      785.59    273.88 o 
   9   1   3      190.15      613.00    282.58 o 
  10   1   3       51.53      173.06    234.11 o 
 -13   2   3       72.58      760.58    324.68 o 
 -12   2   3      459.16      577.32    142.31 o 
 -11   2   3      318.70      635.03    188.98 o 
 -10   2   3     2898.48     3059.32    171.49 o 
  -9   2   3       89.69       87.17     72.82 o 
  -8   2   3     1014.36      933.38    137.56 o 
  -7   2   3     1082.95     1145.71    140.31 o 
  -6   2   3       16.22       30.08     40.29 o 
  -5   2   3     5823.95     6368.82    139.76 o 
  -4   2   3      852.50      871.50    107.36 o 
  -3   2   3    45254.34    43267.82   1485.59 o 
  -2   2   3      785.60      856.21     43.81 o 
  -1   2   3    14398.41    14069.12    147.25 o 
   0   2   3      218.94      417.42     77.21 o 
   1   2   3      534.47      424.56     97.87 o 
   2   2   3      489.79      348.44    184.09 o 
   3   2   3     1096.88     1259.30    194.18 o 
   4   2   3       66.50      221.99    131.42 o 
   5   2   3     1981.19     1992.49    216.24 o 
   6   2   3     5411.43     5763.55    469.46 o 
   7   2   3        3.85      129.09    183.15 o 
   8   2   3      165.58      588.15    185.64 o 
   9   2   3      335.53      601.82    311.78 o 
  10   2   3      150.27      112.63    214.07 o 
 -13   3   3      492.72      506.43    189.52 o 
 -12   3   3        7.16      179.41    101.18 o 
 -11   3   3      569.26      908.62    506.36 o 
 -10   3   3      591.22      604.03    122.82 o 
  -9   3   3     2000.97     2096.46    199.66 o 
  -8   3   3      853.90      825.58    155.51 o 
  -7   3   3      808.74      763.10    114.61 o 
  -6   3   3      671.31      616.48     91.87 o 
  -5   3   3     3839.37     4062.64    120.95 o 
  -3   3   3      561.13      565.21     58.10 o 
  -2   3   3     1568.56     1577.08     53.32 o 
  -1   3   3        0.22        5.70     10.25 o 
   0   3   3    26840.95    28445.36    417.73 o 
   1   3   3     2354.94     2378.57    121.40 o 
   2   3   3       64.78      115.39    163.50 o 
   3   3   3       70.65      130.80    126.30 o 
   4   3   3       83.98      -38.68     89.64 o 
   5   3   3     1338.81     1154.39    253.22 o 
   6   3   3      189.46      356.37    183.93 o 
   7   3   3      592.64      970.77    200.24 o 
   8   3   3       67.60      466.20    271.70 o 
   9   3   3     1800.49     1935.47    323.28 o 
 -13   4   3      108.12      618.28    260.67 o 
 -12   4   3      176.59      325.14    212.83 o 
 -11   4   3      137.11      112.95    261.37 o 
 -10   4   3     3236.80     3525.99    253.12 o 
  -9   4   3       67.95      169.56     79.26 o 
  -8   4   3      480.96      508.89     90.32 o 
  -7   4   3      197.56      243.10     48.78 o 
  -6   4   3    11677.87    11751.91    197.85 o 
  -5   4   3     9551.42     8985.39    390.08 o 
  -4   4   3      149.45      121.29     33.77 o 
  -3   4   3     4424.93     4244.77    169.31 o 
  -2   4   3      357.35      334.22     24.13 o 
  -1   4   3      281.28      286.54     19.66 o 
   0   4   3      115.22      115.27     66.49 o 
   1   4   3     1525.76     1559.68     99.87 o 
   2   4   3     2893.86     3114.87    230.38 o 
   3   4   3     6566.27     6684.60    360.56 o 
   4   4   3     1654.10     1476.89    521.66 o 
   5   4   3        1.73      104.70    173.21 o 
   6   4   3       37.60      198.84    172.28 o 
   7   4   3      101.65      -74.10    171.81 o 
   8   4   3      424.95      379.51    164.51 o 
   9   4   3      134.28       32.31    114.65 o 
 -13   5   3      136.79     -129.87    177.41 o 
 -12   5   3      672.33      281.33    133.91 o 
 -11   5   3     1216.50     1244.68    204.98 o 
 -10   5   3       81.85      147.20     79.63 o 
  -9   5   3      530.47      548.51    105.81 o 
  -8   5   3      220.12      185.63     72.68 o 
  -7   5   3     1946.23     1836.06    134.45 o 
  -6   5   3     1010.98     1155.60     90.82 o 
  -5   5   3      253.73      346.78     52.22 o 
  -4   5   3     5667.15     5357.67    122.16 o 
  -3   5   3     3431.38     3081.63    116.82 o 
  -2   5   3    14385.61    15671.07    272.77 o 
  -1   5   3      112.00       77.16     15.38 o 
   0   5   3      677.59      838.98     25.75 o 
   1   5   3      107.42       91.06     31.72 o 
   2   5   3     1543.97     1698.45    348.29 o 
   3   5   3       63.73       81.87     80.70 o 
   4   5   3       31.03       92.74    139.35 o 
   5   5   3     3514.86     3928.12    323.28 o 
   6   5   3       11.37      -13.36    154.26 o 
   7   5   3      221.15      254.46    178.03 o 
   8   5   3        5.83     -185.17    168.40 o 
 -13   6   3      696.30      559.25    223.08 o 
 -12   6   3      840.92     1185.77    261.76 o 
 -11   6   3       25.20       63.85    104.55 o 
 -10   6   3      552.04      613.04    103.61 o 
  -9   6   3       73.75      222.61     77.99 o 
  -8   6   3     3560.94     3320.89    152.83 o 
  -7   6   3       45.14       98.21     52.24 o 
  -6   6   3     4202.26     4116.72    110.36 o 
  -5   6   3    11051.79    11785.18    314.49 o 
  -4   6   3      276.51      295.55     36.02 o 
  -3   6   3      158.75      200.56     36.43 o 
  -2   6   3        0.43        6.10     10.95 o 
  -1   6   3     6074.83     5990.98     59.40 o 
   0   6   3      228.17      222.97     35.54 o 
   1   6   3      924.82      907.23     46.14 o 
   2   6   3        9.46       14.31     22.53 o 
   3   6   3     1772.26     1808.40     50.33 o 
   4   6   3        4.63      146.18    135.93 o 
   5   6   3      114.20      237.37    137.33 o 
   6   6   3       33.83      151.00    156.12 o 
   7   6   3      168.97      328.40    202.73 o 
 -12   7   3      215.11      -99.42    160.32 o 
 -11   7   3     3037.05     3008.61    304.48 o 
 -10   7   3      137.19      124.90     85.91 o 
  -9   7   3       16.55       31.95     52.09 o 
  -8   7   3      423.13      439.34     92.90 o 
  -7   7   3     1897.03     2003.43    120.34 o 
  -6   7   3     6210.77     6431.23    200.86 o 
  -5   7   3     1787.22     1622.60     87.69 o 
  -4   7   3      641.04      639.19     38.68 o 
  -3   7   3     1700.17     1776.55    110.92 o 
  -2   7   3     2226.45     2369.51    137.95 o 
  -1   7   3      138.71      127.39     15.24 o 
   0   7   3      148.75      198.59     28.74 o 
   1   7   3      424.55      418.60     45.93 o 
   2   7   3     3471.04     3167.98    116.24 o 
   3   7   3     1386.38     1436.99     52.30 o 
   4   7   3        2.23      -12.27    128.63 o 
   5   7   3      328.93      212.52    196.51 o 
   6   7   3        0.97       88.24    155.35 o 
   7   7   3      152.05      415.40    222.30 o 
 -12   8   3      130.15      177.56    203.97 o 
 -11   8   3        6.61       -8.85    145.25 o 
 -10   8   3      486.01      286.15    108.28 o 
  -9   8   3       28.85       29.52     92.43 o 
  -8   8   3     5414.20     5971.40    347.98 o 
  -7   8   3      403.44      422.70    167.78 o 
  -6   8   3      218.91      133.91     85.13 o 
  -5   8   3     1477.79     1586.56    108.90 o 
  -4   8   3     1466.11     1655.23    105.48 o 
  -3   8   3     5915.78     6292.81    208.79 o 
  -2   8   3        0.05       21.59     42.57 o 
  -1   8   3     5964.51     5916.19    186.48 o 
   0   8   3       97.56      101.78     15.94 o 
   1   8   3     7115.98     7812.31    255.90 o 
   2   8   3       20.71       21.89     11.49 o 
   3   8   3      134.64      201.33     64.47 o 
   4   8   3      523.09      535.79    337.57 o 
   6   8   3      502.21     1048.28    262.85 o 
 -12   9   3       86.03      179.74    133.75 o 
 -11   9   3        2.29      -83.27    124.43 o 
 -10   9   3        1.97      -33.87    125.99 o 
  -9   9   3       99.89       99.58    142.92 o 
  -8   9   3       70.59       55.93     66.64 o 
  -7   9   3     3455.40     3502.00    297.18 o 
  -6   9   3     5286.09     5439.65    286.15 o 
  -5   9   3     2262.47     2296.66    137.17 o 
  -4   9   3      308.95      357.61     72.08 o 
  -3   9   3        2.91       22.84     23.15 o 
  -2   9   3      979.30     1100.54     71.77 o 
  -1   9   3      216.92      163.08     39.77 o 
   0   9   3    15220.16    16614.92    444.99 o 
   1   9   3        0.00        5.33     25.82 o 
   2   9   3      500.30      441.19    101.13 o 
   3   9   3      273.85      325.30    127.54 o 
   4   9   3       70.74      124.28     56.86 o 
   5   9   3       10.80       52.82     49.87 o 
 -11  10   3        7.43       18.80     36.35 o 
 -10  10   3      126.26      159.85     78.30 o 
  -9  10   3      126.09      193.56    123.66 o 
  -8  10   3      132.38      -20.04    148.20 o 
  -7  10   3       86.32       65.25     86.22 o 
  -6  10   3      478.46      548.07    164.98 o 
  -5  10   3       45.59       72.70     60.27 o 
  -4  10   3     2721.26     2883.71    161.25 o 
  -3  10   3     3488.29     3813.78    294.38 o 
  -2  10   3       19.98       49.55     23.54 o 
  -1  10   3     1382.41     1370.83     71.08 o 
   0  10   3        5.24       31.89     17.84 o 
   1  10   3     1044.78     1130.63     68.59 o 
   2  10   3      201.13      213.45    112.16 o 
   3  10   3       64.01       57.79     18.64 o 
   4  10   3      298.93      152.86     82.18 o 
 -11  11   3        5.13       28.12     86.22 o 
 -10  11   3       56.36      183.62     93.21 o 
  -9  11   3     1037.57      797.55    145.72 o 
  -8  11   3       47.45       76.90     77.52 o 
  -7  11   3      193.86       94.45     94.45 o 
  -6  11   3      479.69      336.02    119.31 o 
  -5  11   3      207.60       83.27     80.94 o 
  -4  11   3     1498.12     1624.00    128.47 o 
  -3  11   3       65.67       73.72     26.80 o 
  -2  11   3     2945.30     2987.92    166.62 o 
  -1  11   3       62.10       59.85     23.90 o 
   0  11   3     5898.40     6159.11    152.19 o 
   1  11   3       23.73       -8.54     28.27 o 
   2  11   3      430.36      270.93    111.85 o 
   3  11   3        0.89      -48.31     45.83 o 
 -10  12   3       25.48      123.19    118.37 o 
  -9  12   3       70.73        9.94     27.65 o 
  -8  12   3       77.30       54.06     62.61 o 
  -7  12   3      227.63      136.24    111.07 o 
  -6  12   3     2445.37     2516.16    355.90 o 
  -5  12   3       43.34       83.42     45.05 o 
  -4  12   3       75.25      121.43     47.85 o 
  -3  12   3      195.32      139.56     54.81 o 
  -2  12   3       69.51       59.19     36.07 o 
  -1  12   3     1452.95     1437.85    128.24 o 
   0  12   3       11.23       78.04     23.05 o 
   1  12   3     4240.12     4024.59    122.26 o 
  -8  13   3       26.29       69.13     80.47 o 
  -7  13   3        1.38       48.78     36.82 o 
  -6  13   3       29.85      100.82     59.81 o 
  -5  13   3      985.66     1050.66    109.83 o 
  -4  13   3     1772.32     1827.84    145.30 o 
  -3  13   3      277.73      279.19     97.07 o 
  -2  13   3       10.87       -0.52     67.19 o 
  -1  13   3        1.48      -35.64     33.16 o 
   1 -15   4      339.24      338.50    107.03 o 
   2 -15   4      237.79       81.09     83.58 o 
   3 -15   4      105.76       83.73     82.64 o 
   4 -15   4      170.28      149.75    138.41 o 
   5 -15   4       32.52      105.15     97.87 o 
  -2 -14   4      482.42      314.89     70.68 o 
  -1 -14   4      111.85       94.45     61.83 o 
   0 -14   4     1642.53     1377.00    214.38 o 
   1 -14   4       19.29      -36.66     89.17 o 
   2 -14   4      582.82      638.17    237.22 o 
   3 -14   4     1134.04     1148.05     73.87 o 
   4 -14   4        8.75       -8.95     59.27 o 
   5 -14   4       43.36       22.20     55.49 o 
   6 -14   4      271.72      196.59     74.74 o 
   7 -14   4      319.23      276.80     80.09 o 
  -3 -13   4      718.95      773.94     93.36 o 
  -2 -13   4       50.53       71.15     66.80 o 
  -1 -13   4      350.95      324.37    159.70 o 
   0 -13   4        9.91       71.46     82.02 o 
   1 -13   4       53.83      129.09     59.03 o 
   2 -13   4      380.21      295.06     90.60 o 
   3 -13   4      175.19      113.57    100.51 o 
   4 -13   4      430.96      219.20     70.53 o 
   5 -13   4      808.32      723.58    203.09 o 
   6 -13   4     3299.59     3358.40    195.25 o 
   7 -13   4       24.26       40.17     52.90 o 
   8 -13   4        5.07       48.36     40.29 o 
  -5 -12   4      148.28       40.70     37.90 o 
  -4 -12   4       11.50       86.06     77.36 o 
  -3 -12   4      121.39       68.82     52.51 o 
  -2 -12   4        2.77       67.73     42.41 o 
  -1 -12   4      147.30      169.02     64.62 o 
   0 -12   4     2172.90     2245.94     71.23 o 
   1 -12   4      730.09      534.89    101.80 o 
   2 -12   4      597.85      438.08    127.39 o 
   3 -12   4        2.23       20.14     36.83 o 
   4 -12   4      441.09      442.63    142.72 o 
   5 -12   4     1804.86     2043.11    130.27 o 
   6 -12   4      700.54      638.84    152.55 o 
   7 -12   4     1408.60     1817.42    133.09 o 
   8 -12   4      256.07      300.91    124.74 o 
   9 -12   4       95.43      182.07    119.93 o 
  -6 -11   4      351.70      328.56     85.91 o 
  -5 -11   4     1469.62     1505.63    144.01 o 
  -4 -11   4      338.26      190.92    131.27 o 
  -3 -11   4      190.47      117.75     81.56 o 
  -2 -11   4        6.97      -14.60     52.51 o 
  -1 -11   4      313.49      351.13     77.29 o 
   0 -11   4      183.47      100.79     46.91 o 
   1 -11   4     3223.11     2948.14    137.58 o 
   2 -11   4     5217.39     5188.93    197.12 o 
   3 -11   4     5329.93     5285.20    244.31 o 
   4 -11   4       12.12        6.97     12.38 o 
   5 -11   4      785.10      868.59     55.23 o 
   6 -11   4      100.78      116.18     27.48 o 
   7 -11   4      259.40      322.04    144.63 o 
   8 -11   4      295.93       64.62    101.91 o 
   9 -11   4      114.60      -22.37    114.65 o 
  10 -11   4      558.17      499.60    339.90 o 
  -7 -10   4       17.04       73.95     82.80 o 
  -6 -10   4        5.34       55.96     53.28 o 
  -5 -10   4       11.67       17.63     44.72 o 
  -4 -10   4     2186.67     2168.14    101.38 o 
  -3 -10   4        5.53       14.81      7.46 o 
  -2 -10   4      346.57      302.45     53.45 o 
  -1 -10   4      146.89      130.71     26.49 o 
   0 -10   4     5505.80     5479.72    156.44 o 
   1 -10   4        1.54       -2.09     13.98 o 
   2 -10   4     1658.04     1488.72    111.64 o 
   3 -10   4       99.34       97.83     19.55 o 
   4 -10   4      455.29      456.20     33.48 o 
   5 -10   4     5744.37     5979.66    175.76 o 
   6 -10   4       16.17      106.88     90.88 o 
   7 -10   4       67.08       62.92     70.53 o 
   8 -10   4       39.17      155.19    107.03 o 
   9 -10   4      844.01      672.65    226.81 o 
  10 -10   4      159.78      218.73    106.41 o 
  -8  -9   4      145.92       18.49     89.64 o 
  -7  -9   4      101.06       80.31     81.09 o 
  -6  -9   4      479.10      500.03    140.98 o 
  -5  -9   4     2805.84     2586.34    136.86 o 
  -4  -9   4      934.67      931.05     50.44 o 
  -3  -9   4      506.66      542.44     26.42 o 
  -2  -9   4       38.47       14.91     11.90 o 
  -1  -9   4     3985.00     4009.90    106.83 o 
   0  -9   4      329.97      315.42     48.88 o 
   1  -9   4     2302.95     2386.40     69.29 o 
   2  -9   4       86.77      114.87     31.91 o 
   3  -9   4      310.85      340.06     46.15 o 
   4  -9   4      998.07      966.81     60.26 o 
   5  -9   4      642.71      625.43    195.89 o 
   6  -9   4     1132.01     1199.90    375.79 o 
   7  -9   4      292.52       88.39    145.09 o 
   8  -9   4     2823.51     2219.45    225.10 o 
   9  -9   4       34.02      189.37    147.27 o 
  10  -9   4       68.46      239.24    142.45 o 
  11  -9   4      215.20      531.44    282.58 o 
  -8  -8   4       48.78       61.98     82.64 o 
  -7  -8   4     1753.27     2165.02    180.04 o 
  -6  -8   4      782.45      949.31    116.91 o 
  -5  -8   4       10.49       17.31     18.16 o 
  -4  -8   4     1785.99     1893.21    119.36 o 
  -3  -8   4      544.79      588.73     39.73 o 
  -2  -8   4      263.13      215.76     34.82 o 
  -1  -8   4      530.60      583.13     30.04 o 
   0  -8   4      376.14      385.63     44.62 o 
   1  -8   4     4843.54     4655.50    144.00 o 
   2  -8   4    13417.21    14234.65    382.89 o 
   3  -8   4     2883.48     2838.67     96.06 o 
   4  -8   4     3984.04     4126.78    115.48 o 
   5  -8   4      485.66      548.07    183.31 o 
   6  -8   4      125.16        7.92    101.75 o 
   7  -8   4     1063.09      927.11    152.71 o 
   8  -8   4     1404.69     1153.92    214.07 o 
   9  -8   4      766.73      628.23    158.61 o 
  10  -8   4      803.99     1180.49    309.61 o 
  11  -8   4      264.60      237.53    180.51 o 
  -9  -7   4      249.88      143.70    116.82 o 
  -8  -7   4      867.88      685.49    171.63 o 
  -7  -7   4        7.73       54.29     72.07 o 
  -6  -7   4      111.98      269.45    210.11 o 
  -5  -7   4     4139.74     4210.93    177.75 o 
  -4  -7   4      635.23      613.35     45.23 o 
  -3  -7   4     4934.41     5099.75    152.94 o 
  -2  -7   4       76.70       64.78     36.61 o 
  -1  -7   4    13508.55    13795.14    179.92 o 
   0  -7   4      577.96      620.01     39.39 o 
   1  -7   4     3631.85     3762.58     63.88 o 
   2  -7   4      214.36      193.68     33.31 o 
   3  -7   4      879.55      923.61     46.61 o 
   4  -7   4     8555.16     8745.44    401.88 o 
   5  -7   4      406.38      473.34    125.21 o 
   6  -7   4      477.67      334.15    109.83 o 
   7  -7   4      959.22      817.28    175.39 o 
   8  -7   4       49.09      338.66    132.20 o 
   9  -7   4       37.36      233.02    169.33 o 
  10  -7   4      358.59      295.00    182.84 o 
  11  -7   4      183.28      536.88    282.11 o 
 -10  -6   4     1028.88      842.93    312.17 o 
  -9  -6   4      410.93      701.32    125.46 o 
  -8  -6   4       86.28      225.41     91.87 o 
  -7  -6   4     1893.44     2014.06    197.76 o 
  -6  -6   4     1952.35     2154.61    406.62 o 
  -5  -6   4      120.27      151.89     66.01 o 
  -4  -6   4      291.41      406.68     58.47 o 
  -3  -6   4      539.14      534.76     34.03 o 
  -2  -6   4    10525.87     9750.09    170.34 o 
  -1  -6   4      480.18      516.43     38.36 o 
   0  -6   4      246.02      241.61     32.36 o 
   1  -6   4      193.02      211.57     33.48 o 
   2  -6   4     1232.51     1136.85     54.89 o 
   3  -6   4     1376.24     1281.91    160.32 o 
   4  -6   4     5122.03     5516.70    242.03 o 
   5  -6   4      625.00      473.97    144.47 o 
   6  -6   4      347.66      344.09    133.29 o 
   7  -6   4    11894.11    11769.28    325.14 o 
   8  -6   4        9.55      237.06    153.17 o 
   9  -6   4       15.45       -0.93    180.98 o 
  10  -6   4       72.55      237.22    208.01 o 
  11  -6   4        1.84      235.82    190.46 o 
 -10  -5   4       15.68      160.28     89.35 o 
  -9  -5   4      239.49      437.39    110.95 o 
  -8  -5   4      438.34      154.88     94.61 o 
  -7  -5   4      902.54      957.21    124.78 o 
  -6  -5   4     1434.29     1382.16    105.33 o 
  -5  -5   4     4543.67     4006.57    170.57 o 
  -4  -5   4     1071.12     1102.91     93.13 o 
  -3  -5   4    12512.15    13487.40    215.38 o 
  -2  -5   4     2533.24     2499.03     82.14 o 
  -1  -5   4     1476.88     1702.32     77.83 o 
   0  -5   4     2301.19     2341.71     81.25 o 
   1  -5   4    22610.81    24630.65    409.03 o 
   2  -5   4     6196.23     6323.54    103.25 o 
   3  -5   4     1407.04     1428.42    154.42 o 
   4  -5   4     5607.45     6295.15    226.96 o 
   5  -5   4        6.05       11.96    101.91 o 
   6  -5   4      200.27      390.39    188.75 o 
   7  -5   4     1921.71     1745.17    192.48 o 
   8  -5   4      158.24       48.47    145.25 o 
   9  -5   4      239.84       58.41    192.79 o 
  10  -5   4     1063.25     1431.06    316.44 o 
  11  -5   4       81.32      293.61    206.30 o 
 -11  -4   4      637.39      956.12    214.15 o 
 -10  -4   4        3.83       85.46     84.07 o 
  -9  -4   4     3375.01     3667.31    179.43 o 
  -8  -4   4       80.76       91.21    116.98 o 
  -7  -4   4      354.43      323.67    109.29 o 
  -6  -4   4     1865.62     2072.33    269.22 o 
  -5  -4   4     1063.17     1087.80     91.88 o 
  -4  -4   4     9548.27     9637.22    194.82 o 
  -3  -4   4       62.90       65.35     18.90 o 
  -2  -4   4    15450.75    15668.81    250.89 o 
  -1  -4   4      669.51      657.37     46.60 o 
   0  -4   4     6131.98     6324.27     82.40 o 
   1  -4   4     1390.03     1376.52     40.80 o 
   2  -4   4      246.53      289.22     49.57 o 
   3  -4   4     5732.46     5373.93    197.45 o 
   4  -4   4     1626.50     1086.34    130.18 o 
   5  -4   4     2025.65     1529.08    200.09 o 
   6  -4   4       73.93      277.92    128.47 o 
   7  -4   4     1320.43     1471.45    285.37 o 
   8  -4   4     2555.05     2081.81    285.84 o 
   9  -4   4      202.06       61.83    162.65 o 
  10  -4   4       95.07      309.45    298.42 o 
  11  -4   4      409.09       75.50    220.44 o 
 -11  -3   4        1.35      140.13     82.77 o 
 -10  -3   4      822.47      690.48    101.07 o 
  -9  -3   4      930.02      800.46    106.26 o 
  -8  -3   4     2495.81     2432.53    130.70 o 
  -7  -3   4     6299.45     7001.21    493.23 o 
  -6  -3   4     1652.82     1626.01    224.24 o 
  -5  -3   4     3277.78     3430.59    211.74 o 
  -4  -3   4     2990.98     3055.50    102.33 o 
  -3  -3   4      748.23      715.83     37.12 o 
  -2  -3   4      865.98      859.36     16.34 o 
  -1  -3   4      905.31      818.18     26.58 o 
   0  -3   4      695.78      711.14     29.77 o 
   1  -3   4    10863.15    10861.51    209.28 o 
   2  -3   4     2870.96     2849.59    156.12 o 
   3  -3   4      788.88      903.03    122.41 o 
   4  -3   4       33.95       66.95    104.24 o 
   5  -3   4     4185.56     3797.31    216.55 o 
   6  -3   4    12591.78    10229.32    436.22 o 
   7  -3   4      311.76      366.78    256.01 o 
   8  -3   4      623.30      649.04    233.80 o 
   9  -3   4        6.95      956.01    246.38 o 
  10  -3   4       43.94       48.16    226.19 o 
  11  -3   4      188.39      722.05    312.09 o 
 -12  -2   4       45.17      179.80     95.11 o 
 -11  -2   4       55.75      -45.25     83.56 o 
 -10  -2   4      474.43      848.81    138.38 o 
  -9  -2   4        4.30       36.44     72.01 o 
  -8  -2   4       91.90      102.90     73.87 o 
  -7  -2   4     2264.38     2138.20    127.40 o 
  -6  -2   4      200.96      144.68     48.39 o 
  -5  -2   4     6956.77     6566.82    345.03 o 
  -4  -2   4    15545.42    14579.85    301.84 o 
  -3  -2   4        1.02       -6.90     15.12 o 
  -2  -2   4        0.97       -6.87      8.27 o 
  -1  -2   4     2219.32     2151.74     50.10 o 
   0  -2   4    17462.77    16513.73    174.20 o 
   1  -2   4     4783.76     4883.07     60.20 o 
   2  -2   4      994.43     1071.73    125.68 o 
   3  -2   4     7236.39     8525.31    329.03 o 
   4  -2   4    12135.14    11768.81    421.46 o 
   5  -2   4     2481.01     2379.15    240.79 o 
   6  -2   4      609.65      760.89    246.23 o 
   7  -2   4      139.42      276.83    285.06 o 
   8  -2   4       86.84      193.87    168.40 o 
   9  -2   4     1862.19     1809.49    382.00 o 
  10  -2   4      337.25      824.58    293.61 o 
  11  -2   4       31.91      201.33    233.49 o 
 -12  -1   4      605.17      598.76    286.85 o 
 -11  -1   4      284.02      312.30    119.46 o 
 -10  -1   4     4776.88     4895.34    195.18 o 
  -9  -1   4      549.40      705.08    154.34 o 
  -8  -1   4       52.97      148.73     98.96 o 
  -7  -1   4      339.46      271.08     83.27 o 
  -6  -1   4      559.80      588.03     63.89 o 
  -5  -1   4     3241.37     2839.74    122.04 o 
  -4  -1   4      772.77      656.00     52.55 o 
  -3  -1   4    15134.04    15185.66    363.90 o 
  -2  -1   4        9.63        3.96     13.13 o 
  -1  -1   4    35280.20    33258.49    477.69 o 
   0  -1   4     4277.77     4321.73    153.92 o 
   1  -1   4     4727.24     4677.18    207.54 o 
   2  -1   4     3794.14     3707.00    121.65 o 
   3  -1   4     2495.97     2314.06    199.47 o 
   4  -1   4     1152.06     1506.09    211.27 o 
   5  -1   4      132.47      410.12    216.09 o 
   6  -1   4     5526.10     5298.12    423.01 o 
   7  -1   4      469.25      422.70    199.47 o 
   8  -1   4      268.96      409.19    272.17 o 
   9  -1   4       21.76      583.95    290.03 o 
  10  -1   4       60.43      380.76    196.20 o 
 -12   0   4       32.10      169.26    105.61 o 
 -11   0   4      167.38      132.13    126.22 o 
 -10   0   4      204.15      246.75     86.22 o 
  -9   0   4     1537.05     1577.23    129.02 o 
  -8   0   4     2239.29     2755.27    243.04 o 
  -7   0   4     7575.25     6803.15    220.90 o 
  -6   0   4     4901.65     4763.46    129.79 o 
  -5   0   4      659.31      604.23     78.21 o 
  -4   0   4        5.56       22.60     18.49 o 
  -3   0   4       27.39       28.35     11.99 o 
  -2   0   4    11149.21    10392.88    117.33 o 
  -1   0   4      348.83      359.77     43.19 o 
   0   0   4    21869.08    21425.99    306.81 o 
   1   0   4     8871.40     9132.79    118.45 o 
   2   0   4     7327.43     7512.60    253.84 o 
   3   0   4      579.58      542.94    155.50 o 
   4   0   4      339.15     1065.84    194.50 o 
   5   0   4     2898.05     2794.23    305.10 o 
   6   0   4      345.96      701.39    257.57 o 
   7   0   4     1126.85      612.22    221.68 o 
   8   0   4      136.94      444.60    295.78 o 
   9   0   4     2011.35     2084.14    335.71 o 
  10   0   4      488.67      469.93    195.74 o 
 -13   1   4      487.24      495.58    141.65 o 
 -12   1   4      748.39      736.53    348.44 o 
 -11   1   4       13.03       19.64    100.83 o 
 -10   1   4       92.61      157.37    181.21 o 
  -9   1   4      437.18      174.38     88.94 o 
  -8   1   4       90.66       -6.08     68.71 o 
  -7   1   4      276.92      209.53     60.98 o 
  -6   1   4     2872.06     2750.68    126.44 o 
  -5   1   4    20504.87    19614.88    357.88 o 
  -4   1   4     1109.06     1035.16    105.56 o 
  -3   1   4       23.90       23.58     13.24 o 
  -2   1   4     1188.06     1183.58     41.90 o 
  -1   1   4       94.63      105.82     14.00 o 
   0   1   4        2.69       11.87     48.16 o 
   1   1   4      285.51      181.60     68.97 o 
   2   1   4     1522.52     1532.97    190.30 o 
   3   1   4    19082.35    20374.44    610.98 o 
   4   1   4     7028.48     7181.71    388.52 o 
   5   1   4       24.71      143.85    144.32 o 
   6   1   4       12.60      129.87    191.39 o 
   7   1   4      290.75      500.84    320.79 o 
   8   1   4     2470.98     2315.30    368.64 o 
   9   1   4      301.06      631.33    205.06 o 
  10   1   4       93.05      -25.32    216.55 o 
 -13   2   4      679.92      497.04    309.92 o 
 -12   2   4       34.28      242.25    124.37 o 
 -11   2   4     1907.67     2314.24    232.09 o 
 -10   2   4       31.30        3.80    138.73 o 
  -9   2   4       40.04       22.11     70.76 o 
  -8   2   4        8.29      112.59     52.55 o 
  -7   2   4     1845.49     1527.47    118.47 o 
  -6   2   4      137.53      197.24     46.15 o 
  -5   2   4      393.68      377.21    136.40 o 
  -4   2   4     3950.89     4354.70    202.26 o 
  -3   2   4     3012.63     3210.60     97.28 o 
  -2   2   4    29971.73    28327.63    625.82 o 
  -1   2   4      534.97      546.94     19.43 o 
   1   2   4      158.82       68.97     94.14 o 
   2   2   4     2015.89     2535.11    577.27 o 
   3   2   4      373.84      413.22    211.89 o 
   4   2   4      606.52      652.93    130.49 o 
   5   2   4     3063.93     3316.05    313.18 o 
   6   2   4       27.02       -0.93    210.03 o 
   7   2   4     1290.04     1066.93    291.90 o 
   8   2   4      169.01      207.23    191.85 o 
   9   2   4       40.46      263.94    220.13 o 
 -13   3   4      170.53      578.24    157.48 o 
 -12   3   4      891.51      992.74    148.34 o 
 -11   3   4        4.50       23.54     97.76 o 
 -10   3   4      844.25      868.14    115.03 o 
  -9   3   4       31.77       49.80     76.24 o 
  -8   3   4    13430.77    12782.31    344.01 o 
  -7   3   4       19.59      104.88     57.48 o 
  -6   3   4      526.55      627.02     87.69 o 
  -5   3   4     2541.73     2639.22    138.80 o 
  -4   3   4      827.53      843.59     58.26 o 
  -3   3   4      186.28      228.58     42.62 o 
  -2   3   4      611.15      571.70     29.75 o 
  -1   3   4     4399.23     4300.35    124.90 o 
   0   3   4     1340.33     1306.27     75.11 o 
   1   3   4    17613.39    18097.57    335.73 o 
   2   3   4      887.09      960.20    173.06 o 
   3   3   4      180.82      172.28    142.45 o 
   4   3   4        0.56      -12.43     98.96 o 
   5   3   4     3380.73     3382.85    332.91 o 
   6   3   4     1025.81     1262.97    276.05 o 
   7   3   4      155.17      779.53    192.79 o 
   8   3   4     2457.69     2898.01    375.94 o 
   9   3   4       15.33      252.44    229.29 o 
 -13   4   4      260.89      210.62    114.87 o 
 -12   4   4       13.81       57.34     93.51 o 
 -11   4   4     1518.01     1941.69    318.38 o 
 -10   4   4       28.52      104.73    216.71 o 
  -9   4   4     1256.03     1282.22    156.80 o 
  -8   4   4      125.20       94.73     42.46 o 
  -7   4   4     1269.20      950.80    169.08 o 
  -6   4   4     3856.30     3818.44    153.56 o 
  -5   4   4    10268.89    10577.68    137.17 o 
  -4   4   4      492.44      501.42     48.54 o 
  -3   4   4      933.02      903.57     56.51 o 
  -2   4   4     3136.03     3111.34     84.07 o 
  -1   4   4       34.57       45.85     16.95 o 
   0   4   4     1717.52     1688.02     90.55 o 
   1   4   4      269.88      268.13     72.39 o 
   2   4   4    10847.23    11300.60    442.35 o 
   3   4   4     8334.16     8195.04    343.78 o 
   4   4   4      494.58      917.17    250.58 o 
   5   4   4      220.74      137.48    147.58 o 
   6   4   4      436.91      554.75    255.08 o 
   7   4   4      542.12      481.73    324.83 o 
   8   4   4      207.00      352.17    381.22 o 
 -13   5   4       57.75      211.43    191.70 o 
 -12   5   4      379.57      251.47    101.96 o 
 -11   5   4       88.11       44.68     60.72 o 
 -10   5   4      334.43      307.41    166.14 o 
  -9   5   4       35.46      143.95     75.72 o 
  -8   5   4     2932.04     3151.39    145.79 o 
  -7   5   4      642.67      679.56    122.99 o 
  -6   5   4       73.30      122.44     76.90 o 
  -5   5   4     2320.12     2639.12    116.82 o 
  -4   5   4     1020.25      928.30     41.19 o 
  -3   5   4    20610.89    21380.47    252.28 o 
  -2   5   4      107.54      153.79     27.24 o 
  -1   5   4     1759.15     1835.92     75.42 o 
   0   5   4      126.69      154.11     25.66 o 
   1   5   4     1536.62     1645.70    149.29 o 
   2   5   4        0.49        1.48     31.07 o 
   3   5   4       78.40      -35.42    138.26 o 
   4   5   4     1089.74     1331.48    260.83 o 
   5   5   4      666.72      397.69    149.60 o 
   6   5   4     2456.72     2795.17    294.23 o 
   7   5   4        0.36      196.67    190.30 o 
   8   5   4        0.56      -70.06    165.91 o 
 -13   6   4      651.88      350.77    371.90 o 
 -12   6   4        4.02        6.46     74.21 o 
 -11   6   4      156.32      299.08    173.76 o 
 -10   6   4      499.96      480.73     92.55 o 
  -9   6   4     1572.32     1656.95    117.45 o 
  -8   6   4      290.91      191.96     59.09 o 
  -7   6   4       60.31      161.91     63.42 o 
  -6   6   4     1193.48     1318.06    125.45 o 
  -5   6   4     3579.97     3515.91    131.86 o 
  -4   6   4     4831.34     4759.98    141.90 o 
  -3   6   4       89.75      106.28     23.16 o 
  -2   6   4      138.21      135.33     30.82 o 
  -1   6   4       26.36       24.40     17.09 o 
   1   6   4      667.70      692.92     41.36 o 
   2   6   4       23.04       37.52     26.49 o 
   3   6   4      558.92      524.40    341.53 o 
   4   6   4       90.76     -127.85    114.65 o 
   5   6   4      232.72      430.62    154.26 o 
   6   6   4       14.36      -41.17    167.78 o 
   7   6   4      583.58      773.79    178.65 o 
 -12   7   4      492.54      287.70    184.86 o 
 -11   7   4      216.48      160.66     78.72 o 
 -10   7   4     3598.61     3036.57    520.96 o 
  -9   7   4       34.94       87.55     47.57 o 
  -8   7   4     1147.37     1261.84    190.22 o 
  -7   7   4      153.50      181.28     55.04 o 
  -6   7   4     5673.05     5752.44    181.24 o 
  -5   7   4     1936.92     1885.23     87.00 o 
  -4   7   4      462.50      519.78     35.88 o 
  -3   7   4     6294.49     6147.35    190.84 o 
  -2   7   4       60.43       54.77      8.70 o 
  -1   7   4      219.59      224.32     21.25 o 
   0   7   4      111.66      100.15     15.00 o 
   1   7   4     4885.44     5072.93    295.86 o 
   2   7   4     1369.17     1460.55     44.61 o 
   3   7   4     3230.64     3297.41    163.43 o 
   4   7   4      274.35      501.62    150.22 o 
   5   7   4        8.70      135.00    161.41 o 
   6   7   4       42.45      164.98    147.27 o 
 -12   8   4      224.07      178.96    153.79 o 
 -11   8   4       47.62       -2.80     75.65 o 
 -10   8   4       88.76      166.38     46.29 o 
  -9   8   4     1972.71     2085.02    131.78 o 
  -8   8   4     1005.84     1154.82    100.27 o 
  -7   8   4      408.35      366.89     63.97 o 
  -6   8   4      939.71      885.65     73.07 o 
  -5   8   4       54.92       26.88     24.50 o 
  -4   8   4     1701.72     1633.17    107.35 o 
  -3   8   4     1404.43     1496.15     74.26 o 
  -2   8   4     1493.66     1753.87    124.59 o 
  -1   8   4       76.10      102.34     34.82 o 
   0   8   4      294.67      311.94     58.94 o 
   1   8   4      109.17      158.19     46.50 o 
   2   8   4      164.93      184.40     74.88 o 
   3   8   4       39.18       27.81     17.40 o 
   4   8   4      252.59      289.10    120.86 o 
   5   8   4     1403.36     1561.71    133.91 o 
 -12   9   4      175.54      -19.42    155.50 o 
 -11   9   4       34.00       89.32    158.92 o 
 -10   9   4      171.97      189.52    111.85 o 
  -9   9   4      947.21      875.69    256.17 o 
  -8   9   4     1712.87     1900.68    186.42 o 
  -7   9   4     1381.60     1294.35    113.71 o 
  -6   9   4     2551.00     2615.43    164.82 o 
  -5   9   4     6817.77     7145.36    399.86 o 
  -4   9   4      145.88      121.33     67.73 o 
  -3   9   4       56.45       88.08     49.87 o 
  -2   9   4        8.38       20.91     38.99 o 
  -1   9   4     2998.16     3168.45    182.22 o 
   0   9   4      124.75       48.55     32.51 o 
   1   9   4       48.60       26.85     18.25 o 
   2   9   4      139.01      153.33     88.86 o 
   3   9   4     1079.96      975.89     90.41 o 
   4   9   4        5.75       28.43     39.77 o 
 -11  10   4     2850.89     2789.26    262.85 o 
 -10  10   4       42.26       58.88     59.19 o 
  -9  10   4       45.38        3.42     70.68 o 
  -8  10   4        1.22      -65.71     98.02 o 
  -7  10   4      761.36      647.95    298.89 o 
  -6  10   4     1038.13     1045.02    208.48 o 
  -5  10   4        8.21       38.99     52.20 o 
  -4  10   4     2421.51     2443.15    143.23 o 
  -3  10   4      584.20      705.12    161.25 o 
  -2  10   4     1195.46     1187.81     58.41 o 
  -1  10   4       99.18       74.58     56.39 o 
   0  10   4       14.50        0.19     29.68 o 
   1  10   4       98.58      114.80     49.71 o 
   2  10   4      541.03      654.94    213.60 o 
   3  10   4      304.80      132.05     82.02 o 
 -11  11   4      399.19      532.22    142.14 o 
 -10  11   4     1477.68     1291.09    475.67 o 
  -9  11   4       38.79       57.01     60.43 o 
  -8  11   4     2040.71     2205.31    176.47 o 
  -7  11   4      127.80      107.03     70.06 o 
  -6  11   4        0.12       15.22     51.73 o 
  -5  11   4       41.81       91.34     52.51 o 
  -4  11   4      472.20      381.69    163.27 o 
  -3  11   4      638.31      615.07    111.15 o 
  -2  11   4       44.87       24.07     32.08 o 
  -1  11   4     2644.03     2862.24    190.22 o 
   0  11   4       31.85      108.43     61.52 o 
   1  11   4     2504.65     2261.39    159.54 o 
   2  11   4        3.93        2.64     33.87 o 
  -9  12   4       10.24       39.30    100.82 o 
  -8  12   4        0.34       96.63     70.37 o 
  -7  12   4     2069.10     1972.91    156.75 o 
  -6  12   4     2227.46     2090.98    154.57 o 
  -5  12   4      552.63      332.13    156.90 o 
  -4  12   4        2.88       42.47     29.91 o 
  -3  12   4       10.02       38.17     75.34 o 
  -2  12   4      367.61      271.67     68.16 o 
  -1  12   4       36.06       24.03     23.21 o 
   0  12   4     3686.66     3736.11    127.38 o 
  -8  13   4       50.17       94.30     83.42 o 
  -7  13   4       67.79       74.41     71.46 o 
  -6  13   4        0.48       41.48     89.48 o 
  -5  13   4      378.59      340.96     70.98 o 
  -4  13   4     1134.74     1136.18    188.51 o 
  -3  13   4     1175.51     1313.76     66.64 o 
  -2  13   4       14.73       37.31     40.62 o 
   1 -15   5      765.01      946.07    149.29 o 
   2 -15   5      278.10      249.33     74.72 o 
   3 -15   5       96.23       52.82     63.38 o 
   4 -15   5      384.20      343.63    130.49 o 
   5 -15   5      462.01      482.66    189.21 o 
  -2 -14   5       76.28       71.30     76.12 o 
  -1 -14   5      511.69      400.18    140.12 o 
   0 -14   5      143.96      186.26    101.44 o 
   1 -14   5      234.51      281.49    123.04 o 
   2 -14   5      414.03      364.13    158.14 o 
   3 -14   5      495.60      558.78    106.72 o 
   4 -14   5      724.29      754.40    126.40 o 
   5 -14   5      113.28      218.26     56.93 o 
   6 -14   5      148.17      134.48     61.05 o 
   7 -14   5       42.84      115.54     73.60 o 
  -4 -13   5      711.22      505.35    233.49 o 
  -3 -13   5        1.12       32.62     62.76 o 
  -2 -13   5     2201.24     2041.42    125.99 o 
  -1 -13   5      472.47      355.90    129.25 o 
   0 -13   5      766.87      693.63    208.48 o 
   1 -13   5       71.00        6.52     75.81 o 
   2 -13   5      189.52      126.44     40.74 o 
   3 -13   5      254.86      176.71     69.00 o 
   4 -13   5        9.36       51.33     21.91 o 
   5 -13   5     1441.12     1623.63    118.61 o 
   6 -13   5       17.83       83.70     49.04 o 
   7 -13   5        3.94       34.60     70.60 o 
   8 -13   5       73.30        5.01     57.37 o 
  -5 -12   5       69.13       78.45     34.49 o 
  -4 -12   5       21.55        0.00     64.78 o 
  -3 -12   5      496.98      502.39    179.12 o 
  -2 -12   5      175.63      175.54     66.49 o 
  -1 -12   5     4682.74     4621.12    323.43 o 
   0 -12   5     2166.92     2082.59    148.67 o 
   1 -12   5     1234.10     1132.45     76.96 o 
   2 -12   5      293.26      228.13     61.19 o 
   3 -12   5      734.06      994.41    197.21 o 
   4 -12   5      229.80      255.69     39.62 o 
   5 -12   5       85.80       45.72     21.64 o 
   6 -12   5      512.74      375.27    120.62 o 
   7 -12   5      153.59      128.91     50.03 o 
   8 -12   5      343.47      311.11     54.49 o 
   9 -12   5      243.03      205.68    228.52 o 
  -6 -11   5      815.26      891.23     92.12 o 
  -5 -11   5      116.55       59.81     48.93 o 
  -4 -11   5        3.52       19.78     43.43 o 
  -3 -11   5      430.51      326.29     68.98 o 
  -2 -11   5      214.99      156.59     57.32 o 
  -1 -11   5       22.91       34.04     23.58 o 
   0 -11   5     2069.52     2091.28     79.38 o 
   1 -11   5      182.86      116.93     62.76 o 
   2 -11   5      647.76      680.42     77.73 o 
   3 -11   5     1928.83     1927.91     44.67 o 
   4 -11   5     2104.04     2325.78    133.12 o 
   5 -11   5      161.80      165.75     28.97 o 
   6 -11   5     1367.45     1405.35     57.65 o 
   7 -11   5      756.42      763.60     52.94 o 
   8 -11   5      283.27      360.72    122.10 o 
   9 -11   5       88.80      167.78    124.43 o 
  10 -11   5      125.45      496.18    372.99 o 
  -7 -10   5      306.54      642.21    157.68 o 
  -6 -10   5      307.06      334.36     68.35 o 
  -5 -10   5      121.47      112.13     52.65 o 
  -4 -10   5      266.55      247.64     86.99 o 
  -3 -10   5     1560.61     1545.61     92.65 o 
  -2 -10   5       12.66       22.64     11.36 o 
  -1 -10   5     1551.34     1466.64     56.16 o 
   0 -10   5       38.53       27.92     15.21 o 
   1 -10   5      458.52      429.91     55.98 o 
   2 -10   5      607.83      510.25     53.00 o 
   3 -10   5     1036.75     1075.73     37.63 o 
   4 -10   5     3436.41     3424.02    124.24 o 
   5 -10   5      784.95      781.08     43.21 o 
   6 -10   5     4747.13     4885.22    132.08 o 
   7 -10   5       45.61       96.78    104.86 o 
   8 -10   5      136.52       65.09    114.65 o 
   9 -10   5      137.84      123.19    140.43 o 
  10 -10   5      362.18      402.35    180.98 o 
  -8  -9   5      175.68      301.68    123.97 o 
  -7  -9   5       14.19      247.47     85.60 o 
  -6  -9   5      452.76      420.79     88.17 o 
  -5  -9   5      741.51      799.89    111.68 o 
  -4  -9   5      259.10      274.87     76.76 o 
  -3  -9   5       98.86      101.69     26.19 o 
  -2  -9   5      611.85      703.30     75.85 o 
  -1  -9   5     1322.95     1294.33     45.88 o 
   0  -9   5     5907.95     6008.23    222.48 o 
   1  -9   5     1487.06     1440.24     68.10 o 
   2  -9   5     2188.92     2191.44     74.88 o 
   3  -9   5      156.78      153.17     40.31 o 
   4  -9   5      408.84      413.88     27.59 o 
   5  -9   5     1571.35     1672.15     64.48 o 
   6  -9   5     1414.73     1219.17    104.24 o 
   7  -9   5     2470.03     2883.09    327.94 o 
   8  -9   5     1485.87      958.80    229.76 o 
   9  -9   5       16.96       34.33    146.03 o 
  10  -9   5      141.74       18.18    148.20 o 
  -9  -8   5       67.05      189.21    108.28 o 
  -8  -8   5      266.49      275.43    143.70 o 
  -7  -8   5     1641.60     1700.28    206.15 o 
  -6  -8   5      177.70      175.12     57.22 o 
  -5  -8   5     3520.65     3631.81    134.59 o 
  -4  -8   5     1440.72     1427.91     42.61 o 
  -3  -8   5      567.60      538.03     93.85 o 
  -2  -8   5      316.91      288.97     21.18 o 
  -1  -8   5      508.23      456.68     57.48 o 
   0  -8   5     1601.05     1656.32    107.51 o 
   1  -8   5     5772.48     5613.06    132.22 o 
   2  -8   5     9609.03     9918.54    224.06 o 
   3  -8   5     2957.90     3135.91    167.35 o 
   4  -8   5       85.01       88.29     42.21 o 
   5  -8   5     1066.29     1063.66    147.58 o 
   6  -8   5       17.95       71.30    120.08 o 
   7  -8   5       21.53      444.76    182.84 o 
   8  -8   5       14.17      164.98    155.81 o 
   9  -8   5      340.57      411.83    162.34 o 
  10  -8   5     1429.65     1493.82    250.58 o 
  -9  -7   5      712.30     1055.28    231.62 o 
  -8  -7   5     1773.24     1530.48    264.25 o 
  -7  -7   5      413.10      566.56     85.78 o 
  -6  -7   5      444.78      338.04    101.13 o 
  -5  -7   5       94.08      118.54     40.28 o 
  -4  -7   5     5567.65     5445.42    131.01 o 
  -3  -7   5      190.09      186.36     20.16 o 
  -2  -7   5      405.52      445.24     42.40 o 
  -1  -7   5      175.42      182.77     33.06 o 
   0  -7   5     2591.40     2586.19     63.68 o 
   1  -7   5       13.15       23.63     13.99 o 
   2  -7   5     4505.23     4598.65     80.24 o 
   3  -7   5     2472.71     2427.04     85.96 o 
   4  -7   5     1522.57     1505.73    125.13 o 
   5  -7   5    10203.01    10318.49    486.08 o 
   6  -7   5        3.45      -17.09    120.55 o 
   7  -7   5      214.49       76.74    141.68 o 
   8  -7   5       74.16      742.09    208.01 o 
   9  -7   5      381.72      337.26    167.46 o 
  10  -7   5       26.00      268.13    194.34 o 
  11  -7   5       10.10      328.40    206.30 o 
 -10  -6   5     1495.88     1747.35    269.99 o 
  -9  -6   5      858.50      743.93    413.15 o 
  -8  -6   5       82.34       33.14    127.70 o 
  -7  -6   5     1230.63     1328.87    119.76 o 
  -6  -6   5     1968.24     1880.15    104.29 o 
  -5  -6   5     4364.21     4387.88    142.04 o 
  -4  -6   5     1257.47     1299.83     88.91 o 
  -3  -6   5       12.06       14.08     11.51 o 
  -2  -6   5      362.15      370.01     37.70 o 
  -1  -6   5    14233.59    14219.21    211.72 o 
   0  -6   5      635.88      605.28     62.48 o 
   1  -6   5     6296.69     6691.22    308.36 o 
   2  -6   5     2151.62     2126.70     58.58 o 
   3  -6   5      545.39      558.73     30.34 o 
   4  -6   5      153.24      135.77     40.90 o 
   5  -6   5      755.11      981.95    158.92 o 
   6  -6   5     2813.20     2736.60    232.40 o 
   7  -6   5      132.86      -12.27    128.94 o 
   8  -6   5     1317.11     1614.22    277.14 o 
   9  -6   5       36.67      435.75    221.37 o 
  10  -6   5      131.04      272.95    196.98 o 
  11  -6   5        3.15       18.18    188.44 o 
 -11  -5   5      763.81      440.57    151.62 o 
 -10  -5   5       27.82      228.65     88.30 o 
  -9  -5   5       31.90      152.12     93.79 o 
  -8  -5   5       82.84      165.53     83.03 o 
  -7  -5   5     1874.26     1601.65    215.47 o 
  -6  -5   5     1267.15     1165.81    213.91 o 
  -5  -5   5      345.63      386.52    144.40 o 
  -4  -5   5    10084.33    10051.58    124.87 o 
  -3  -5   5       41.77       34.54      9.22 o 
  -2  -5   5        2.30       13.09     16.77 o 
  -1  -5   5     2797.51     2635.34     62.98 o 
   0  -5   5     2302.61     2230.78     61.16 o 
   1  -5   5     6947.51     6777.84    239.40 o 
   2  -5   5    15600.27    15105.99    536.02 o 
   3  -5   5      475.90      581.84     65.17 o 
   4  -5   5     4944.25     4657.47    181.14 o 
   5  -5   5      371.47      388.37    162.80 o 
   6  -5   5      418.23      676.38    158.77 o 
   7  -5   5     1007.22     1033.06    218.88 o 
   8  -5   5      547.23      390.54    174.92 o 
   9  -5   5     1641.92     1370.79    247.93 o 
  10  -5   5      118.00      121.79    185.33 o 
  11  -5   5      162.74      215.00    200.40 o 
 -11  -4   5      568.16      683.35    257.97 o 
 -10  -4   5     1036.95     1467.14    484.61 o 
  -9  -4   5     2645.34     2632.20    173.57 o 
  -8  -4   5      446.85      305.03     82.97 o 
  -7  -4   5      694.54      647.92    246.38 o 
  -6  -4   5      119.79      177.47    107.81 o 
  -5  -4   5     4617.43     4686.98    156.70 o 
  -4  -4   5     3208.44     3321.48    104.26 o 
  -3  -4   5      396.98      350.16     25.56 o 
  -2  -4   5      356.70      406.86     40.49 o 
  -1  -4   5    30781.11    30738.81    262.81 o 
   0  -4   5     1030.65      947.80     32.17 o 
   1  -4   5     7705.30     8593.82    202.88 o 
   2  -4   5      875.99     1003.15     90.53 o 
   3  -4   5     3136.65     3334.70    200.32 o 
   4  -4   5    14302.64    15482.08    371.75 o 
   5  -4   5      117.47      336.64    202.42 o 
   6  -4   5       50.28     -147.42    141.37 o 
   7  -4   5     2466.23     2736.13    323.74 o 
   8  -4   5      287.33       94.45    175.08 o 
   9  -4   5       83.64      409.96    285.68 o 
  10  -4   5       27.97      329.34    213.14 o 
 -11  -3   5        0.88      205.89     95.06 o 
 -10  -3   5      345.43      573.78    148.40 o 
  -9  -3   5      181.33      179.34     99.66 o 
  -8  -3   5      563.38      418.51    142.61 o 
  -7  -3   5     6052.78     6358.86    257.18 o 
  -6  -3   5     3055.09     2615.90    184.79 o 
  -5  -3   5      720.67      743.73     60.09 o 
  -4  -3   5     3285.82     3712.83    319.78 o 
  -3  -3   5        7.91        3.30     35.81 o 
  -2  -3   5    11896.35    11663.49    222.61 o 
  -1  -3   5      383.71      383.41     25.65 o 
   0  -3   5     1387.60     1436.04     43.52 o 
   1  -3   5     2336.21     2402.25     66.01 o 
   2  -3   5     1892.76     2081.35    175.23 o 
   3  -3   5     5096.71     5392.25    192.01 o 
   4  -3   5     6537.36     6393.17    251.35 o 
   5  -3   5     2996.25     2651.94    244.05 o 
   6  -3   5       12.62      694.40    217.80 o 
   7  -3   5     8591.31     8299.44    511.40 o 
   8  -3   5       14.04      714.60    248.40 o 
   9  -3   5      313.59      578.51    194.81 o 
  10  -3   5        1.49      171.81    258.19 o 
 -12  -2   5     1850.11     1834.38    152.30 o 
 -11  -2   5       14.11       35.94     82.60 o 
 -10  -2   5        3.90       48.17     84.66 o 
  -9  -2   5      176.47      238.70    118.84 o 
  -8  -2   5      147.38      316.12     79.40 o 
  -7  -2   5      985.48      996.72     98.80 o 
  -6  -2   5       63.68       50.73     31.18 o 
  -5  -2   5    14096.81    13863.62    384.95 o 
  -4  -2   5     1256.01      962.28     67.13 o 
  -2  -2   5     5672.41     5657.79     62.77 o 
  -1  -2   5     1356.84     1211.39     38.07 o 
   0  -2   5     1016.17      954.18     27.51 o 
   1  -2   5    17927.38    17141.97    256.63 o 
   2  -2   5      386.01      329.13     59.27 o 
   3  -2   5     3292.34     3451.88    160.32 o 
   4  -2   5     9795.82     9328.77    293.92 o 
   5  -2   5      193.72      311.32    198.84 o 
   6  -2   5      141.75      395.20    206.92 o 
   7  -2   5      492.49      804.08    257.57 o 
   8  -2   5      473.47      685.08    248.09 o 
   9  -2   5        6.52      -89.32    220.28 o 
  10  -2   5      458.48      460.29    246.23 o 
 -12  -1   5       23.16      212.34    172.05 o 
 -11  -1   5     1578.81     2060.74    183.34 o 
 -10  -1   5       44.80      104.38     76.16 o 
  -9  -1   5     3271.78     3108.56    168.97 o 
  -8  -1   5      287.09      314.24    118.53 o 
  -7  -1   5     1212.57     1238.03    109.78 o 
  -6  -1   5     2292.43     2318.29    103.89 o 
  -5  -1   5     2138.12     2055.71     90.26 o 
  -4  -1   5     2928.67     2808.02     86.76 o 
  -3  -1   5       23.03       15.00     19.19 o 
  -1  -1   5     1215.21     1242.58     42.88 o 
   0  -1   5     1301.40     1170.06     60.37 o 
   1  -1   5      346.89      343.06     21.46 o 
   2  -1   5      733.08      675.10    102.61 o 
   3  -1   5     4082.03     3871.18    120.21 o 
   4  -1   5      236.17      323.28    133.29 o 
   5  -1   5      252.02      619.21    195.89 o 
   6  -1   5      846.47     1192.29    329.34 o 
   7  -1   5     1760.84     1423.76    253.37 o 
   8  -1   5     1028.03      826.29    208.94 o 
   9  -1   5       44.53       14.29    213.60 o 
  10  -1   5      281.01      707.45    307.59 o 
 -12   0   5       15.96       40.31     99.28 o 
 -11   0   5        3.28       20.21     89.00 o 
 -10   0   5      444.29      622.81    128.53 o 
  -9   0   5     1938.59     1738.05    155.04 o 
  -8   0   5     7229.80     6825.73    239.34 o 
  -7   0   5     9326.51     8813.59    251.40 o 
  -6   0   5     1978.77     1553.40    113.17 o 
  -5   0   5     1651.89     1740.82    112.46 o 
  -4   0   5     2360.85     2409.57     87.01 o 
  -3   0   5      134.43      145.63     28.10 o 
  -2   0   5     2530.13     2477.35    104.24 o 
  -1   0   5     1191.70     1052.91     38.06 o 
   0   0   5     2184.77     1974.90     74.36 o 
   1   0   5     9866.68     9781.59    418.20 o 
   2   0   5     3461.93     3334.88    246.61 o 
   3   0   5     1251.82     1244.73     88.86 o 
   4   0   5        4.37      163.27    151.00 o 
   5   0   5      362.90      204.75    197.76 o 
   6   0   5     6712.44     6515.89    518.24 o 
   7   0   5      138.08     -254.61    179.74 o 
   8   0   5        9.81      157.52    200.09 o 
   9   0   5      125.78      159.08    172.12 o 
  10   0   5       68.26     -192.79    229.14 o 
 -13   1   5     1808.95     1767.77    168.24 o 
 -12   1   5        5.30      108.49     96.63 o 
 -11   1   5       53.98       -8.71    105.47 o 
 -10   1   5     1118.40      865.26    137.09 o 
  -9   1   5      371.82      384.92    115.61 o 
  -8   1   5      159.15      134.67     68.32 o 
  -7   1   5      370.96      428.17     74.13 o 
  -6   1   5     1755.48     1606.46     92.77 o 
  -5   1   5    10718.89    11229.08    270.12 o 
  -4   1   5    13761.11    12925.96    163.87 o 
  -3   1   5       37.21       62.45     18.70 o 
  -2   1   5     1729.49     1771.94     57.30 o 
  -1   1   5      579.11      576.31     22.56 o 
   0   1   5     9253.52     8601.49    141.37 o 
   1   1   5      515.49      398.78    104.24 o 
   2   1   5       99.57      137.02     81.87 o 
   3   1   5     9056.40     9814.70    339.90 o 
   4   1   5     2172.47     2853.11    313.49 o 
   5   1   5      531.86      564.69    257.26 o 
   6   1   5      156.25      294.38    202.11 o 
   7   1   5       56.74       62.45    206.30 o 
   8   1   5      191.59      687.72    199.62 o 
   9   1   5      707.12     1031.66    298.73 o 
 -13   2   5      342.88      566.64    121.97 o 
 -12   2   5     1096.07     1082.20    180.99 o 
 -11   2   5      107.45      184.76     85.51 o 
 -10   2   5     4213.58     4274.00    326.38 o 
  -9   2   5      317.34      350.74    157.91 o 
  -8   2   5      363.64      340.12     75.73 o 
  -7   2   5      171.80      184.49     47.18 o 
  -6   2   5       71.51       79.40     30.57 o 
  -5   2   5     1746.61     1888.69     94.11 o 
  -4   2   5        6.16      -12.39     21.35 o 
  -3   2   5    20394.53    19754.99    212.38 o 
  -2   2   5      111.97       95.69     43.03 o 
  -1   2   5    16563.77    15955.23    172.25 o 
   0   2   5     1448.11     1574.91    111.15 o 
   1   2   5     1226.09     1221.03    194.03 o 
   2   2   5     1017.60      315.04    136.40 o 
   3   2   5     1559.85     1115.55    256.17 o 
   4   2   5      286.31      585.19    271.08 o 
   5   2   5      181.14      163.43    202.73 o 
   6   2   5     3444.39     3428.67    382.47 o 
   7   2   5      107.87      146.65    199.00 o 
   8   2   5       83.18      588.46    205.21 o 
   9   2   5       54.31      -47.38    221.21 o 
 -13   3   5      321.64      549.04    143.74 o 
 -12   3   5       19.59      -29.54     85.70 o 
 -11   3   5      468.90      385.85    151.93 o 
 -10   3   5      328.19      212.08    232.63 o 
  -9   3   5     3459.62     3814.53    192.22 o 
  -8   3   5     3911.99     3825.11    152.60 o 
  -7   3   5     3156.17     2930.20    127.12 o 
  -6   3   5     5643.83     6163.23    325.38 o 
  -5   3   5     3069.77     3256.86    106.60 o 
  -4   3   5       37.12       50.21     18.36 o 
  -3   3   5      268.84      227.17     47.77 o 
  -2   3   5     1376.71     1390.78     87.31 o 
  -1   3   5      623.15      667.11     64.46 o 
   0   3   5    19778.50    18061.26    318.82 o 
   1   3   5     5349.63     5535.65    277.92 o 
   2   3   5      769.99     1140.72    209.72 o 
   3   3   5      283.39      515.91    159.54 o 
   4   3   5      724.14      724.70    362.58 o 
   5   3   5     1760.31     1369.54    708.85 o 
   6   3   5      173.89      131.89    163.43 o 
   7   3   5       37.90      180.98    163.27 o 
   8   3   5      361.60      339.74    145.41 o 
 -13   4   5      304.49      276.69    120.89 o 
 -12   4   5       71.80     -105.37    164.20 o 
 -11   4   5       15.35       71.27     49.22 o 
 -10   4   5      577.47      642.16    159.70 o 
  -9   4   5      954.65     1092.03    129.40 o 
  -8   4   5       42.91       87.18     41.45 o 
  -7   4   5     1735.30     1809.63    196.28 o 
  -6   4   5     3556.95     3578.61    160.71 o 
  -4   4   5      260.70      230.16     33.75 o 
  -3   4   5     1001.57      997.93     64.78 o 
  -2   4   5      417.10      396.38     24.51 o 
  -1   4   5      149.43      164.92     34.70 o 
   0   4   5      333.63      332.61     50.25 o 
   1   4   5       52.27       34.02     23.22 o 
   2   4   5     3603.30     3804.93    281.18 o 
   3   4   5     8525.61     8447.33    450.97 o 
   4   4   5     2963.16     3319.00    333.69 o 
   5   4   5       12.89      702.02    294.69 o 
   6   4   5      150.16      -59.19    193.56 o 
   7   4   5      124.33      262.23    122.26 o 
   8   4   5      721.48      380.14    269.22 o 
 -13   5   5      494.21      482.60    168.24 o 
 -12   5   5        0.82      140.93     72.81 o 
 -11   5   5     1288.39     1567.94    198.95 o 
 -10   5   5        3.44      -33.54     68.66 o 
  -9   5   5      183.20      185.97     96.47 o 
  -8   5   5       76.84       64.20     53.91 o 
  -7   5   5     2600.74     2618.50    210.57 o 
  -6   5   5      152.58      156.44     48.88 o 
  -5   5   5       72.09       58.75     22.84 o 
  -4   5   5     5004.86     4949.65    286.69 o 
  -3   5   5     1239.29     1348.09     45.85 o 
  -2   5   5    13923.61    13755.73    121.09 o 
  -1   5   5      331.86      336.56     19.86 o 
   0   5   5      423.29      419.18     26.09 o 
   1   5   5      305.21      273.07     56.26 o 
   2   5   5      169.03      194.13    122.72 o 
   3   5   5       84.36      -56.24    151.93 o 
   4   5   5      460.59      305.26    158.14 o 
   5   5   5     2007.28     2163.21    316.91 o 
   6   5   5      127.30       54.84    195.12 o 
   7   5   5      186.67      358.85    218.26 o 
 -13   6   5       51.12      103.32     72.39 o 
 -12   6   5     1045.52     1025.38    224.87 o 
 -11   6   5       19.83      105.39     87.64 o 
 -10   6   5     1114.19     1323.94    120.37 o 
  -9   6   5       14.40       90.51     58.63 o 
  -8   6   5     5893.64     6077.01    255.34 o 
  -7   6   5       67.40      128.72     45.83 o 
  -6   6   5      504.18      497.64     60.72 o 
  -5   6   5     2397.34     2409.34     84.82 o 
  -4   6   5      267.08      265.03     67.19 o 
  -3   6   5      367.75      376.31     48.70 o 
  -2   6   5      569.96      587.56     25.22 o 
  -1   6   5     7241.82     7126.04    277.45 o 
   0   6   5      461.13      461.32     47.99 o 
   1   6   5     3096.11     3042.59    114.18 o 
   2   6   5        2.20       60.90     54.84 o 
   3   6   5      725.06     1243.87    223.70 o 
   4   6   5       48.18      162.18    152.86 o 
   5   6   5      899.35      882.06    198.84 o 
   6   6   5       82.42      278.85    197.91 o 
 -12   7   5        6.54      102.39     93.60 o 
 -11   7   5     2127.10     2072.91    178.12 o 
 -10   7   5      208.88      205.53     54.49 o 
  -9   7   5      502.61      671.08    198.84 o 
  -8   7   5      428.52      573.03    207.85 o 
  -7   7   5      785.08      952.09    120.08 o 
  -6   7   5     1418.95     1370.85    108.74 o 
  -5   7   5     4183.70     4251.98    131.06 o 
  -4   7   5     1463.57     1496.84     72.55 o 
  -3   7   5      433.12      459.90     53.67 o 
  -2   7   5     4933.92     5104.09    150.16 o 
  -1   7   5        2.11       19.99      8.20 o 
   0   7   5      139.87      171.75     24.62 o 
   1   7   5      287.39      285.99     26.55 o 
   2   7   5     4399.26     4453.97    203.82 o 
   3   7   5     3259.88     3264.16    335.86 o 
   5   7   5        4.50      255.55    236.90 o 
 -12   8   5      200.21      118.69    150.22 o 
 -11   8   5      218.16       89.95    110.37 o 
 -10   8   5       22.88       68.00     64.86 o 
  -9   8   5      178.72      177.08     59.59 o 
  -8   8   5     2791.39     2775.37    178.49 o 
  -7   8   5       63.48      193.40    122.72 o 
  -6   8   5      227.68      191.77     45.89 o 
  -5   8   5        8.22       20.61     26.93 o 
  -4   8   5     1236.25     1303.52     87.77 o 
  -3   8   5     4657.05     4711.22    244.21 o 
  -2   8   5       34.69       99.73     57.79 o 
  -1   8   5       39.63       26.43     11.40 o 
   0   8   5        7.11       36.28     26.95 o 
   1   8   5     1383.73     1632.70    179.43 o 
   2   8   5      199.34      256.17    110.61 o 
   3   8   5      188.98      182.69     53.91 o 
   4   8   5      693.11      642.52    262.38 o 
   5   8   5      196.03      216.71     61.21 o 
 -12   9   5       17.31      160.47    154.73 o 
 -11   9   5      188.56      264.87    114.65 o 
 -10   9   5      171.10      173.83    124.90 o 
  -9   9   5      289.80      202.11    137.64 o 
  -8   9   5      890.99      878.33    303.70 o 
  -7   9   5     1330.70     1367.37    331.36 o 
  -6   9   5       50.89      -38.22     75.65 o 
  -5   9   5     2743.89     3017.78    175.85 o 
  -4   9   5     1287.22     1404.34     80.78 o 
  -3   9   5      127.47      160.94     88.08 o 
  -2   9   5      177.09      148.25     55.50 o 
  -1   9   5        2.21      -24.77     27.90 o 
   0   9   5     3158.98     3305.80    110.12 o 
   1   9   5       10.69       60.12     38.53 o 
   2   9   5      564.15      386.66    154.57 o 
   3   9   5      479.27      411.20    140.28 o 
   4   9   5       81.09      102.37     79.85 o 
 -11  10   5      193.34       75.50     90.10 o 
 -10  10   5     1247.15     1132.17    328.72 o 
  -9  10   5      209.07      241.88    152.40 o 
  -8  10   5      140.16      240.01    106.26 o 
  -7  10   5       70.76       44.43     50.18 o 
  -6  10   5     1917.39     1987.36    221.84 o 
  -5  10   5       20.32       28.89     49.09 o 
  -4  10   5      571.67      608.19    170.26 o 
  -3  10   5     3376.38     4257.30    180.98 o 
  -2  10   5       46.06       34.51     37.46 o 
  -1  10   5        7.34       31.10     30.01 o 
   0  10   5       15.30       38.06     38.37 o 
   1  10   5     2464.54     1926.77    191.54 o 
   2  10   5      539.66      476.30    139.19 o 
 -10  11   5      111.37      100.20     86.22 o 
  -9  11   5     1243.69     1266.70    367.86 o 
  -8  11   5      157.17       71.77    100.20 o 
  -7  11   5      223.16      119.31     91.34 o 
  -6  11   5        0.99      119.62     55.61 o 
  -5  11   5      122.53      109.83     53.28 o 
  -4  11   5      259.11      154.88     83.27 o 
  -3  11   5      136.75       76.46     39.91 o 
  -2  11   5       84.79       55.19     37.10 o 
  -1  11   5       35.16       65.39     68.66 o 
   0  11   5      226.34      223.39     74.10 o 
   1  11   5      183.28      182.84    118.37 o 
  -9  12   5      115.34      165.45     98.02 o 
  -8  12   5       40.06       74.57     46.29 o 
  -7  12   5      281.37      186.73    128.32 o 
  -6  12   5     1516.23     1432.92    396.76 o 
  -5  12   5     2669.60     2558.88    340.83 o 
  -4  12   5        1.28       13.81     38.29 o 
  -3  12   5       12.64       50.23     19.83 o 
  -2  12   5       15.63       32.72     25.56 o 
  -1  12   5      565.58      473.03     66.80 o 
  -7  13   5       88.05       37.75     81.56 o 
  -6  13   5       22.72       51.26     82.18 o 
  -5  13   5       52.02       37.58     37.23 o 
  -4  13   5     1689.93     1583.10    107.68 o 
   1 -15   6      758.37      658.67    239.08 o 
   2 -15   6      105.10      297.18     82.18 o 
   3 -15   6      346.85      282.58     80.94 o 
   4 -15   6       16.13       72.55     61.05 o 
   5 -15   6      177.19      230.69     93.52 o 
  -2 -14   6      193.67      254.93     70.37 o 
  -1 -14   6       63.59      143.39    100.51 o 
   0 -14   6      678.29      707.14    137.33 o 
   1 -14   6        3.49      181.45     71.62 o 
   2 -14   6      961.79      871.81    253.99 o 
   3 -14   6     1418.11     1079.51    284.44 o 
   4 -14   6       12.90       25.32     74.41 o 
   5 -14   6       15.74       69.63     72.70 o 
   6 -14   6      107.83       77.09     63.34 o 
   7 -14   6      131.80       92.92     62.75 o 
  -4 -13   6        0.22      -17.86     63.38 o 
  -3 -13   6     1640.88     1681.17    142.76 o 
  -2 -13   6      140.90      132.05     84.04 o 
  -1 -13   6      226.04      222.46    113.87 o 
   0 -13   6      218.13      137.95    104.70 o 
   1 -13   6       36.59       67.58     57.79 o 
   2 -13   6      388.16      308.05    140.90 o 
   3 -13   6      555.45      386.35    154.40 o 
   4 -13   6      219.94      186.48     67.57 o 
   5 -13   6       31.88       59.25     43.59 o 
   6 -13   6      204.74      147.26     70.89 o 
   7 -13   6     1330.78     1461.95    129.22 o 
   8 -13   6      514.82      480.65    107.73 o 
  -5 -12   6      245.93      178.49    111.85 o 
  -4 -12   6        6.87       -0.78     65.56 o 
  -3 -12   6       78.94      138.57    100.35 o 
  -2 -12   6      171.56      150.38     58.41 o 
  -1 -12   6      255.24      239.39    117.60 o 
   0 -12   6     1930.48     1864.17    235.51 o 
   1 -12   6      980.63      914.69    263.62 o 
   2 -12   6     2748.24     2931.97    136.70 o 
   3 -12   6      223.14      196.50     34.56 o 
   4 -12   6      226.11      247.85     44.98 o 
   5 -12   6     1771.06     1756.97     97.84 o 
   6 -12   6       84.47       30.46     36.18 o 
   7 -12   6      536.98      455.98     78.39 o 
   8 -12   6      239.85      247.42     60.02 o 
   9 -12   6      224.81      294.27    138.26 o 
  -6 -11   6      252.91      387.04     71.31 o 
  -5 -11   6      730.98      639.03    125.52 o 
  -4 -11   6      166.57      195.93     59.42 o 
  -3 -11   6     1122.27     1056.41    105.85 o 
  -2 -11   6      232.02      179.04     43.26 o 
  -1 -11   6     2411.35     2143.40    232.56 o 
   0 -11   6      370.17      330.07     75.55 o 
   1 -11   6      651.59      598.14     60.90 o 
   2 -11   6     2386.62     2336.61     99.62 o 
   3 -11   6      889.26      901.85     44.82 o 
   4 -11   6     1517.73     1569.21    170.05 o 
   5 -11   6       20.47       44.15     28.20 o 
   6 -11   6      161.13      114.74     36.92 o 
   7 -11   6        0.89       38.14     18.10 o 
   8 -11   6      435.41      405.45    247.00 o 
   9 -11   6        0.23       24.22    106.80 o 
  -7 -10   6       19.48      -21.59     84.66 o 
  -6 -10   6        0.14      176.11    135.93 o 
  -5 -10   6      246.51      259.55     75.58 o 
  -4 -10   6     3161.06     2762.38    101.45 o 
  -3 -10   6      298.24      416.59    119.38 o 
  -2 -10   6     7688.50     8242.54    467.36 o 
  -1 -10   6     2122.41     2006.97     92.50 o 
   0 -10   6      583.73      568.95     46.04 o 
   1 -10   6        7.50       41.35     20.33 o 
   2 -10   6      467.27      410.01     41.38 o 
   3 -10   6        7.01       28.27     14.30 o 
   4 -10   6       40.82       71.20     22.43 o 
   5 -10   6     3281.71     3360.61    112.13 o 
   6 -10   6      919.95      963.26    129.97 o 
   7 -10   6       50.86       61.28     91.27 o 
   8 -10   6      425.13      500.57     97.19 o 
   9 -10   6        5.64       54.68    142.76 o 
  10 -10   6       82.52       78.14    194.03 o 
  -8  -9   6      365.84      314.73     99.11 o 
  -7  -9   6      421.29      518.08    156.28 o 
  -6  -9   6      576.31      701.90     96.86 o 
  -5  -9   6      578.57      476.29    122.18 o 
  -4  -9   6     1094.50     1160.07     76.53 o 
  -3  -9   6      204.39      161.54     69.75 o 
  -2  -9   6     2298.01     2380.64    103.13 o 
  -1  -9   6    19445.96    20757.46    397.19 o 
   0  -9   6     4553.89     4792.98    130.63 o 
   1  -9   6      772.34      808.15     47.41 o 
   2  -9   6       51.09       61.07     17.40 o 
   3  -9   6      333.47      320.83     65.81 o 
   4  -9   6     1037.21     1102.15     80.18 o 
   5  -9   6      828.22      743.03     77.37 o 
   6  -9   6       95.74       36.36     57.79 o 
   7  -9   6       50.57       94.68    147.11 o 
   8  -9   6     1161.09     1129.07    217.64 o 
   9  -9   6      140.33      182.07    146.18 o 
  10  -9   6       32.15      221.37    192.32 o 
  -9  -8   6       11.04       60.12    120.86 o 
  -8  -8   6     1040.49      604.15    168.24 o 
  -7  -8   6     1040.16      879.89    240.17 o 
  -6  -8   6     1843.47     2046.69    104.82 o 
  -5  -8   6      587.18      528.27     75.67 o 
  -4  -8   6     1296.23     1423.14    195.08 o 
  -3  -8   6      380.57      376.71     40.13 o 
  -2  -8   6      234.42      223.63     30.81 o 
  -1  -8   6      141.60      140.00     31.52 o 
   0  -8   6     2734.01     2901.57    105.24 o 
   1  -8   6     2379.59     2380.12     83.40 o 
   2  -8   6     3415.94     3325.62    100.60 o 
   3  -8   6     4139.40     3878.52    120.26 o 
   4  -8   6     1404.87     1443.94     43.55 o 
   5  -8   6      839.65      744.64    123.65 o 
   6  -8   6      887.01      843.26    107.11 o 
   7  -8   6      255.96      440.41    133.75 o 
   8  -8   6      195.88      168.86    164.36 o 
   9  -8   6        3.80      -67.58    161.72 o 
  10  -8   6      405.63      756.54    236.28 o 
 -10  -7   6        6.64      115.73    109.21 o 
  -9  -7   6      219.13      126.14    121.17 o 
  -8  -7   6      787.46      716.31    167.31 o 
  -7  -7   6     1006.68      686.79    141.99 o 
  -6  -7   6      326.77      259.38     74.96 o 
  -5  -7   6     1194.30     1127.77    184.40 o 
  -4  -7   6       89.60       92.98     32.57 o 
  -3  -7   6     6904.42     7031.28    106.00 o 
  -2  -7   6      680.51      624.48    108.96 o 
  -1  -7   6     3078.42     3038.43     74.24 o 
   0  -7   6      297.68      350.90     60.34 o 
   1  -7   6       69.41       76.02     28.43 o 
   2  -7   6      117.26      129.68     19.80 o 
   3  -7   6       13.98       31.32     19.81 o 
   4  -7   6     7499.63     7472.76    171.97 o 
   5  -7   6      543.73      643.96     90.63 o 
   6  -7   6     2171.35     1977.88    205.68 o 
   7  -7   6      122.60      247.62    137.02 o 
   8  -7   6      163.87      -17.86    170.57 o 
   9  -7   6        4.89      145.25    167.31 o 
  10  -7   6      912.52     1126.89    303.08 o 
 -10  -6   6      254.47      206.15    182.38 o 
  -9  -6   6     1147.71     1358.20    190.30 o 
  -8  -6   6        3.67      159.17     82.89 o 
  -7  -6   6      141.02      402.72     85.69 o 
  -6  -6   6     3867.64     3971.31    182.09 o 
  -5  -6   6       10.44       82.18     51.37 o 
  -4  -6   6      921.22     1010.32     56.43 o 
  -3  -6   6     1796.65     1820.28    108.95 o 
  -2  -6   6     8620.90     8467.32    114.62 o 
  -1  -6   6     1896.42     1764.01     62.60 o 
   0  -6   6     2425.82     2217.13     64.17 o 
   1  -6   6       63.19       85.42     25.01 o 
   2  -6   6     8397.31     8266.39    102.73 o 
   3  -6   6      352.45      340.64     73.20 o 
   4  -6   6     1482.86     1228.44     96.59 o 
   5  -6   6     1509.55     1331.01    109.91 o 
   6  -6   6     2015.65     1930.19    230.22 o 
   7  -6   6     4380.97     4288.06    382.78 o 
   8  -6   6     1398.27     1929.10    308.68 o 
   9  -6   6       56.97      297.96    285.84 o 
  10  -6   6      128.65      255.55    206.61 o 
 -11  -5   6       55.96      206.61    152.86 o 
 -10  -5   6       39.75      196.01    136.08 o 
  -9  -5   6      115.78      204.93     75.70 o 
  -8  -5   6        6.48       96.09     75.42 o 
  -7  -5   6     1139.34     1355.38    127.22 o 
  -6  -5   6     1440.62     1549.44    119.27 o 
  -5  -5   6       64.14       41.62     36.65 o 
  -4  -5   6     1594.57     1564.45     63.08 o 
  -3  -5   6     2215.98     2168.28    101.22 o 
  -2  -5   6      525.39      562.08     60.67 o 
  -1  -5   6     2468.91     2652.40     61.98 o 
   0  -5   6     3039.23     3107.24    120.46 o 
   1  -5   6     8239.95     7811.43    189.29 o 
   2  -5   6    14705.75    14952.12    190.82 o 
   3  -5   6     2169.43     2314.57    115.97 o 
   4  -5   6      604.96      656.51     84.88 o 
   5  -5   6     1251.36     1371.72    279.47 o 
   6  -5   6      527.77      529.11    206.30 o 
   7  -5   6       24.98      314.27    202.57 o 
   8  -5   6      507.98      165.76    270.30 o 
   9  -5   6     1006.31      912.98    315.98 o 
  10  -5   6     1401.17      798.33    286.46 o 
 -11  -4   6       89.70      238.12    120.88 o 
 -10  -4   6      341.54      445.83    270.30 o 
  -9  -4   6     3661.92     3574.39    191.04 o 
  -8  -4   6     2622.38     2930.62    454.47 o 
  -7  -4   6      126.15       80.24     50.64 o 
  -6  -4   6       96.86      181.52     66.88 o 
  -5  -4   6      317.16      378.43     59.17 o 
  -4  -4   6     9639.45    10038.50    175.12 o 
  -3  -4   6      125.55      173.80     42.99 o 
  -2  -4   6     2107.54     2490.06     91.14 o 
  -1  -4   6      348.31      363.72     25.69 o 
   0  -4   6      727.24      687.84     49.21 o 
   1  -4   6      500.49      387.68     56.88 o 
   2  -4   6     3077.60     3378.86     87.90 o 
   3  -4   6     6224.53     6601.77    113.09 o 
   4  -4   6      923.58      818.53     73.45 o 
   5  -4   6     4469.11     4533.35    347.05 o 
   6  -4   6      245.58      470.08    202.11 o 
   7  -4   6     2140.35     1593.09    282.42 o 
   8  -4   6       33.98      279.31    224.94 o 
   9  -4   6      303.66      661.78    305.41 o 
  10  -4   6       74.71      190.46    207.39 o 
 -12  -3   6       11.85      162.42     94.95 o 
 -11  -3   6        6.15      143.02    100.69 o 
 -10  -3   6     1176.84     1296.13    153.91 o 
  -9  -3   6      366.63      319.64    120.63 o 
  -8  -3   6      168.06      206.22    122.10 o 
  -7  -3   6     3610.09     3206.63    283.35 o 
  -6  -3   6     2002.71     1964.21    114.80 o 
  -5  -3   6     9265.07     9542.77    406.23 o 
  -4  -3   6     4691.66     4824.20    152.16 o 
  -3  -3   6     3265.41     3291.42     83.77 o 
  -2  -3   6      964.14     1003.49     21.62 o 
  -1  -3   6    15768.08    14858.47    172.02 o 
   0  -3   6       17.67       23.47     32.00 o 
   1  -3   6    15042.57    15354.63    457.09 o 
   2  -3   6     4937.08     5107.95    302.46 o 
   3  -3   6       59.48      110.83     43.89 o 
   4  -3   6      398.92      420.36     26.11 o 
   5  -3   6     1251.64     1498.33    288.17 o 
   6  -3   6     2981.64     2748.10    332.91 o 
   7  -3   6      121.64      279.47    210.81 o 
   8  -3   6      388.26      217.49    201.33 o 
   9  -3   6       16.16       25.48    206.92 o 
  10  -3   6      101.20      240.17    316.13 o 
 -12  -2   6        2.60       81.50     91.34 o 
 -11  -2   6      543.31      636.43    105.64 o 
 -10  -2   6       16.26      159.45     69.92 o 
  -9  -2   6       70.02       42.64     57.38 o 
  -8  -2   6       42.60       75.59     55.62 o 
  -6  -2   6       15.07       50.27     57.48 o 
  -5  -2   6      676.21      644.73    107.58 o 
  -4  -2   6    23774.18    22796.24    731.45 o 
  -3  -2   6        1.71       13.82     30.91 o 
  -2  -2   6      555.45      516.72     43.18 o 
  -1  -2   6     2357.49     2476.11     66.39 o 
   0  -2   6     3392.82     3326.65     83.94 o 
   1  -2   6     7088.26     6879.14    219.43 o 
   2  -2   6    14746.60    15859.67   1025.60 o 
   3  -2   6        1.90        7.72     33.63 o 
   4  -2   6     3378.51     3547.78    145.22 o 
   5  -2   6      654.88      634.59    183.62 o 
   6  -2   6      965.82     1160.29    203.19 o 
   7  -2   6      111.89      361.34    188.90 o 
   8  -2   6     1867.41     2813.50    395.67 o 
   9  -2   6     1500.95     1732.90    353.73 o 
  10  -2   6      449.68      591.72    354.04 o 
 -12  -1   6        1.92       92.04     95.60 o 
 -11  -1   6     1127.41     1183.44    128.26 o 
 -10  -1   6     3471.14     3857.13    170.81 o 
  -9  -1   6     5725.61     5900.21    293.61 o 
  -8  -1   6      435.93      359.67    105.10 o 
  -7  -1   6      591.35      685.47     87.05 o 
  -6  -1   6       49.57       80.01     26.31 o 
  -5  -1   6     4469.35     4715.84    166.95 o 
  -4  -1   6     2265.48     2159.43     68.14 o 
  -3  -1   6       24.43       73.52     36.74 o 
  -2  -1   6      173.20      163.66     12.81 o 
  -1  -1   6    27121.41    26581.35    294.34 o 
   0  -1   6     1774.60     1788.08     59.89 o 
   1  -1   6     5919.80     6060.81    132.75 o 
   2  -1   6     1702.74     1636.65    104.23 o 
   3  -1   6     3470.56     3485.95    107.68 o 
   4  -1   6     7181.68     7295.54    299.51 o 
   5  -1   6      138.41      112.73     39.01 o 
   6  -1   6     1064.34      579.76    271.08 o 
   7  -1   6      190.54      122.41    174.14 o 
   8  -1   6      349.37      707.30    305.57 o 
   9  -1   6       35.73      193.41    246.54 o 
 -12   0   6        2.55       46.79     89.71 o 
 -11   0   6      332.76      341.32    105.49 o 
 -10   0   6        6.26      152.17    128.16 o 
  -9   0   6      182.63      162.97     67.96 o 
  -8   0   6     3525.30     3363.27    147.74 o 
  -7   0   6     7427.97     7285.51    300.13 o 
  -6   0   6     5899.36     5251.67    218.03 o 
  -5   0   6       27.33       85.02     27.97 o 
  -4   0   6     2511.62     2399.45     74.09 o 
  -3   0   6        4.78        7.25     13.57 o 
  -2   0   6    13347.88    11920.28    185.48 o 
  -1   0   6      129.94      147.75     36.14 o 
   0   0   6     3640.35     3494.66    132.86 o 
   1   0   6     3601.26     3613.71    150.30 o 
   2   0   6      509.33      496.49    160.16 o 
   3   0   6     2074.91     2061.15    221.53 o 
   4   0   6     2785.60     3726.16    380.91 o 
   5   0   6     1850.37     1455.14    318.93 o 
   6   0   6      717.37      797.40    185.33 o 
   7   0   6     4081.67     3861.01    354.66 o 
   8   0   6       15.84      541.70    284.91 o 
   9   0   6      206.25       33.87    212.98 o 
 -13   1   6       61.82      242.70    100.67 o 
 -12   1   6     1029.57     1152.23    161.94 o 
 -11   1   6      109.48       72.25     96.87 o 
 -10   1   6      263.91      258.18    108.67 o 
  -9   1   6       11.45       36.83     49.42 o 
  -8   1   6      147.12      141.64     46.22 o 
  -7   1   6       79.95      106.58     41.66 o 
  -6   1   6       95.50      104.37     42.67 o 
  -5   1   6    30319.36    29010.10   2075.21 o 
  -4   1   6      493.17      491.55    106.72 o 
  -3   1   6    13528.94    13827.32    344.41 o 
  -2   1   6     5578.21     5644.47    103.15 o 
  -1   1   6     1880.86     2125.90     83.19 o 
   0   1   6      375.23      384.04     35.97 o 
   1   1   6    11123.11    10991.42    473.97 o 
   2   1   6        1.10      156.90    174.61 o 
   3   1   6     4383.98     4512.38    439.94 o 
   4   1   6     6433.49     6594.34    498.98 o 
   5   1   6       98.28      169.02    182.69 o 
   6   1   6        4.53       -6.37    179.27 o 
   7   1   6      263.02      375.63    195.58 o 
   8   1   6      991.83      785.75    271.55 o 
   9   1   6        2.24       60.74    227.27 o 
 -13   2   6       27.27      205.09    170.18 o 
 -12   2   6        8.09       20.93     91.09 o 
 -11   2   6     2886.66     2893.05    336.87 o 
 -10   2   6      151.74      159.74     88.68 o 
  -9   2   6     2081.84     1958.85    114.44 o 
  -8   2   6       35.26       76.63     62.25 o 
  -7   2   6     2240.77     2319.89    127.07 o 
  -6   2   6      149.78      248.09     39.42 o 
  -5   2   6     2636.26     2698.36     96.08 o 
  -4   2   6      491.32      558.23     45.61 o 
  -3   2   6      190.62      273.07     47.77 o 
  -2   2   6    29133.75    28505.96   1308.65 o 
  -1   2   6      926.46      923.06     61.85 o 
   0   2   6        9.42       13.76     63.54 o 
   1   2   6      247.89      152.37     57.52 o 
   2   2   6     1001.79     1161.69    237.06 o 
   3   2   6     2127.50     1879.39    632.11 o 
   4   2   6       27.24      290.97    201.02 o 
   5   2   6      529.31      314.27    174.77 o 
   6   2   6      509.07      402.82    319.24 o 
   7   2   6     2255.00     2106.67    404.37 o 
   8   2   6      488.67      307.90    250.58 o 
 -13   3   6       17.80       -2.47    113.64 o 
 -12   3   6      372.86      452.22    177.02 o 
 -11   3   6      154.95      187.04     70.96 o 
 -10   3   6       62.51       78.45     65.40 o 
  -9   3   6     4403.66     4123.48    492.37 o 
  -8   3   6     7386.06     7725.60    239.77 o 
  -7   3   6     7946.97     8298.19    245.60 o 
  -6   3   6      909.31      890.18     91.98 o 
  -5   3   6       75.25       82.67     42.93 o 
  -4   3   6      567.04      552.94     39.09 o 
  -3   3   6        7.34       16.62     34.25 o 
  -2   3   6     1556.08     1604.86     92.21 o 
  -1   3   6     2344.41     2510.51     98.88 o 
   0   3   6     2442.53     2176.28     79.97 o 
   1   3   6     5101.01     5150.80    303.24 o 
   2   3   6     1805.44     2421.09    296.09 o 
   3   3   6     1633.41     1962.04    279.78 o 
   4   3   6      308.53     1146.31    307.28 o 
   5   3   6      340.90      509.23    337.88 o 
   6   3   6     1542.00     1116.64    396.29 o 
   7   3   6        3.25      320.33    221.53 o 
   8   3   6      225.28      244.83    155.66 o 
 -13   4   6     1241.71     1441.47    226.03 o 
 -12   4   6       70.42      162.67    100.77 o 
 -11   4   6      447.45      479.62     96.18 o 
 -10   4   6      263.86      298.08    100.84 o 
  -9   4   6      665.66      646.53    159.44 o 
  -8   4   6       29.63       70.06     74.41 o 
  -7   4   6       48.92       50.54     30.85 o 
  -6   4   6     4787.94     4933.03    150.87 o 
  -5   4   6     6769.45     7097.26    135.12 o 
  -4   4   6     8712.73     8837.03    195.19 o 
  -3   4   6      495.76      467.64     48.08 o 
  -2   4   6     1810.36     1777.95     59.52 o 
  -1   4   6       10.20       17.14     10.90 o 
   0   4   6     2960.99     2664.71     97.87 o 
   1   4   6       28.59       19.11     14.60 o 
   2   4   6      672.75      839.50    251.20 o 
   3   4   6     4207.02     4115.62    350.46 o 
   4   4   6      488.31      502.55    268.91 o 
   5   4   6        6.25      575.25    204.90 o 
   6   4   6      280.32      789.01    280.25 o 
   7   4   6       73.78       75.65    214.69 o 
 -13   5   6        6.68      354.80    134.61 o 
 -12   5   6     1903.60     2008.03    163.75 o 
 -11   5   6      381.99      295.50    107.76 o 
 -10   5   6     2426.19     2321.46    184.13 o 
  -9   5   6      443.23      655.75     96.16 o 
  -8   5   6     1923.68     1912.14     83.93 o 
  -7   5   6     1416.01     1396.60     70.22 o 
  -6   5   6      192.14      256.71     45.75 o 
  -5   5   6      826.05      808.07     73.94 o 
  -4   5   6      116.02       63.19     31.38 o 
  -3   5   6    16784.03    17705.35    442.12 o 
  -2   5   6        6.83        7.47      9.78 o 
  -1   5   6     1917.00     1984.49     84.09 o 
   0   5   6       26.50       36.21     12.55 o 
   1   5   6     1855.49     1928.40     75.44 o 
   2   5   6      272.32      346.89    163.58 o 
   3   5   6      222.18      221.06    203.82 o 
   4   5   6        5.43       89.01    177.41 o 
   5   5   6       24.22      203.66    178.80 o 
   6   5   6     1987.20     2890.86    403.28 o 
 -13   6   6     1031.60      992.92    209.33 o 
 -12   6   6       76.55      112.38     82.33 o 
 -11   6   6      785.29      915.16    142.40 o 
 -10   6   6      449.58      471.69     95.32 o 
  -9   6   6     3286.89     3821.84    202.11 o 
  -8   6   6     1795.38     1690.18    160.40 o 
  -7   6   6     1155.91     1131.57    125.21 o 
  -6   6   6      216.06      221.74     49.58 o 
  -5   6   6     1256.91     1255.17     73.91 o 
  -4   6   6      635.93      630.88    137.17 o 
  -3   6   6      170.73      156.78     37.93 o 
  -2   6   6      829.17      777.49     51.81 o 
  -1   6   6       54.06       64.85     18.80 o 
   0   6   6     4590.60     4466.87    126.95 o 
   1   6   6     2029.53     1957.28     65.08 o 
   2   6   6      158.53      141.52     66.49 o 
   4   6   6      262.10      202.26    171.04 o 
   5   6   6      332.69      574.79    213.14 o 
   6   6   6       13.97      -30.60    197.29 o 
 -12   7   6      126.98      146.91     76.60 o 
 -11   7   6        0.30       84.04     62.59 o 
 -10   7   6     1008.34     1083.61    154.17 o 
  -9   7   6      479.35      447.00     91.87 o 
  -8   7   6      245.09      103.83     48.82 o 
  -7   7   6      980.79      968.67     87.46 o 
  -6   7   6     3342.35     3321.78    127.61 o 
  -5   7   6     9406.27     9257.74    380.83 o 
  -4   7   6      345.33      341.66     43.29 o 
  -3   7   6      327.89      311.99     85.83 o 
  -2   7   6      298.41      249.20     65.87 o 
  -1   7   6       81.99       60.43     19.41 o 
   0   7   6      550.06      549.76     46.93 o 
   1   7   6       60.60       53.39     23.18 o 
   2   7   6     1565.30     1622.82     80.71 o 
   3   7   6     2009.99     1830.61    256.48 o 
   4   7   6      155.81      270.77     88.08 o 
   5   7   6       71.39      190.92    197.45 o 
 -12   8   6       59.02      112.00    121.56 o 
 -11   8   6      181.38      309.16     85.64 o 
 -10   8   6      139.11       51.53     47.70 o 
  -9   8   6     2499.14     2590.03    157.35 o 
  -8   8   6       10.11       27.61     48.03 o 
  -7   8   6     2284.04     2351.11    121.89 o 
  -6   8   6      286.02      190.28     63.76 o 
  -5   8   6       50.30       38.53     38.22 o 
  -4   8   6     6765.03     6871.17    393.50 o 
  -3   8   6      129.82       56.39     42.25 o 
  -2   8   6     3860.80     4086.41    207.08 o 
  -1   8   6       11.46       19.53     29.90 o 
   0   8   6      916.16      909.93     60.27 o 
   1   8   6      251.01      160.16     67.11 o 
   2   8   6      143.02      102.68     57.48 o 
   3   8   6       19.51       49.87     54.37 o 
   4   8   6      170.41      140.12     61.05 o 
 -12   9   6      374.68      212.36    125.99 o 
 -11   9   6       29.16      179.43    124.74 o 
 -10   9   6       79.09      162.80    105.48 o 
  -9   9   6       25.28      120.24     66.95 o 
  -8   9   6     1282.20     1271.05    156.90 o 
  -7   9   6       75.47      235.66    127.70 o 
  -6   9   6      388.03      346.27    111.69 o 
  -5   9   6     2334.71     2368.58    153.17 o 
  -4   9   6       32.83       68.82     44.27 o 
  -3   9   6       62.15       44.27     43.19 o 
  -2   9   6       57.26       38.88     22.77 o 
  -1   9   6     2565.69     2579.13    138.84 o 
   0   9   6      266.37      189.68    117.75 o 
   1   9   6      306.17      174.61     96.00 o 
   2   9   6       21.90      216.71     62.76 o 
   3   9   6      381.54      345.34    124.90 o 
 -11  10   6      867.15      895.89    193.56 o 
 -10  10   6      523.82      328.87    191.70 o 
  -9  10   6      269.51      244.36    107.19 o 
  -8  10   6      282.11      189.21    110.61 o 
  -7  10   6      612.04      399.86    282.11 o 
  -6  10   6     1094.94     1159.36    107.81 o 
  -5  10   6      341.64      329.80    169.64 o 
  -4  10   6      732.77      684.15    197.91 o 
  -3  10   6      487.42      436.68    130.65 o 
  -2  10   6     1639.10     1791.25    120.25 o 
  -1  10   6       94.14       62.92     67.73 o 
   0  10   6        1.44       15.38     34.95 o 
   1  10   6      151.69      130.96     82.64 o 
   2  10   6     1205.75     1167.28     94.45 o 
 -10  11   6      263.48      197.29     53.13 o 
  -9  11   6      166.41      209.56     73.79 o 
  -8  11   6     1715.45     1662.53    120.86 o 
  -7  11   6       47.11       37.75     59.81 o 
  -6  11   6        0.93        2.95     21.13 o 
  -5  11   6      274.53      207.85     69.44 o 
  -4  11   6      159.91       -2.64     64.16 o 
  -3  11   6      896.97      876.77    133.88 o 
  -2  11   6       18.30       19.20     23.76 o 
  -1  11   6      520.60      647.33    148.67 o 
   0  11   6       44.86       77.67     63.85 o 
  -8  12   6       83.67       92.12     98.96 o 
  -7  12   6      920.60      737.28    358.54 o 
  -6  12   6      159.30      203.19    123.97 o 
  -5  12   6      765.75      706.99    256.79 o 
  -4  12   6      208.57      235.68     97.25 o 
  -3  12   6       18.94       30.70     33.28 o 
  -2  12   6        5.30       -9.79     39.61 o 
   1 -15   7      521.26      213.14    147.27 o 
   2 -15   7      109.91      145.41    132.20 o 
   3 -15   7       67.03      101.75     86.22 o 
   4 -15   7      102.97      114.03     65.40 o 
  -2 -14   7      218.05      238.30     85.13 o 
  -1 -14   7       36.63       48.47     79.54 o 
   0 -14   7      297.21      210.03    113.71 o 
   1 -14   7      543.74      565.00    104.55 o 
   2 -14   7      231.37      177.25    134.69 o 
   3 -14   7       39.70      133.91     50.49 o 
   4 -14   7      202.07      227.89    110.92 o 
   5 -14   7     1035.05     1315.48    178.18 o 
   6 -14   7       94.03       26.18     78.22 o 
  -4 -13   7       98.46       69.91     80.16 o 
  -3 -13   7        4.96       27.81     81.25 o 
  -2 -13   7      888.73     1124.72    129.25 o 
  -1 -13   7      241.35      169.48    112.47 o 
   0 -13   7     1160.20     1280.84    137.02 o 
   1 -13   7      142.10      183.47     88.55 o 
   2 -13   7       24.22      104.86     64.47 o 
   3 -13   7     1358.66     1174.89    318.46 o 
   4 -13   7       14.90       56.03     65.94 o 
   5 -13   7      248.74      162.28     52.54 o 
   6 -13   7       40.30       57.35     58.38 o 
   7 -13   7      315.11      301.91     87.89 o 
  -5 -12   7      159.73      152.24     69.75 o 
  -4 -12   7        0.65       39.15     49.09 o 
  -3 -12   7      554.64      631.95    111.07 o 
  -2 -12   7       15.53       66.64     54.22 o 
  -1 -12   7      813.70      656.34    240.17 o 
   0 -12   7      784.82      742.88    101.03 o 
   1 -12   7     1935.15     1994.56     76.93 o 
   2 -12   7      634.17      499.57    129.29 o 
   3 -12   7       52.03       44.70     24.72 o 
   4 -12   7      454.88      475.32     63.37 o 
   5 -12   7      891.98      821.74     87.37 o 
   6 -12   7      891.65      941.02    138.02 o 
   7 -12   7        7.70       56.14     52.96 o 
   8 -12   7     1007.53     1065.28     59.55 o 
  -6 -11   7     1527.16     1201.16    228.05 o 
  -5 -11   7       45.24       66.76     34.39 o 
  -4 -11   7      131.36      154.89     76.37 o 
  -3 -11   7     1066.52     1038.12    103.27 o 
  -2 -11   7      286.82      251.78     62.82 o 
  -1 -11   7        8.09       59.34     32.43 o 
   0 -11   7      349.50      402.65     63.00 o 
   1 -11   7      983.93     1061.37     47.82 o 
   2 -11   7     5230.08     5704.84    178.17 o 
   3 -11   7     4358.61     4338.38    159.53 o 
   4 -11   7        7.89       33.91     39.57 o 
   5 -11   7       49.72       37.01     55.61 o 
   6 -11   7      113.65      137.16     35.00 o 
   7 -11   7      885.20     1187.33    209.92 o 
   8 -11   7       81.77      113.91     38.38 o 
   9 -11   7      240.11      193.74     64.39 o 
  -7 -10   7       41.90      100.82     82.02 o 
  -6 -10   7      384.33      449.27     89.56 o 
  -5 -10   7      153.08      103.17     53.24 o 
  -4 -10   7      161.53      258.19     90.88 o 
  -3 -10   7     4823.58     4745.04    165.40 o 
  -2 -10   7      178.33      154.29     64.52 o 
  -1 -10   7      550.28      613.35    106.32 o 
   0 -10   7       23.18       21.91     18.24 o 
   1 -10   7      331.83      311.28     53.72 o 
   2 -10   7      456.21      413.84     79.22 o 
   3 -10   7     1588.20     1554.63     79.29 o 
   4 -10   7        7.79       -5.06     26.20 o 
   5 -10   7       44.99       45.28     63.33 o 
   6 -10   7     1125.27     1286.09    145.28 o 
   7 -10   7      591.57      844.34    232.01 o 
   8 -10   7      414.33      619.81    143.44 o 
   9 -10   7      144.48      -77.52    153.95 o 
  -8  -9   7      712.41      720.19    159.70 o 
  -7  -9   7      249.99      325.76    118.22 o 
  -6  -9   7      460.92      555.46    184.09 o 
  -5  -9   7      126.08      108.30     79.54 o 
  -4  -9   7       13.48        5.67     19.06 o 
  -3  -9   7      242.80      319.14     53.69 o 
  -2  -9   7       37.10       61.16     23.48 o 
  -1  -9   7      771.66      717.85     76.42 o 
   0  -9   7     4411.31     4542.21    115.17 o 
   1  -9   7     2244.55     2274.32    130.26 o 
   2  -9   7     3238.24     3166.75     97.99 o 
   3  -9   7      373.88      371.90     55.99 o 
   4  -9   7       46.70       98.09     37.33 o 
   5  -9   7     1156.63     1179.39     60.35 o 
   6  -9   7        2.67       54.40     73.01 o 
   7  -9   7     1856.72     1950.76    143.55 o 
   8  -9   7      363.76      321.57    128.63 o 
   9  -9   7       14.50       99.62     78.76 o 
  -9  -8   7      164.10      449.42    175.85 o 
  -8  -8   7       42.34      113.87     72.70 o 
  -7  -8   7     1677.07     1548.50    204.75 o 
  -6  -8   7      671.98      672.79    158.61 o 
  -5  -8   7      677.79      663.22    125.03 o 
  -4  -8   7      788.59      729.90    155.80 o 
  -3  -8   7     4701.12     4638.90    183.77 o 
  -2  -8   7        8.51       24.39     23.54 o 
  -1  -8   7      597.42      594.41     38.43 o 
   0  -8   7      417.55      486.95     43.40 o 
   1  -8   7      494.17      549.22     48.02 o 
   2  -8   7     6601.05     6611.24    129.32 o 
   3  -8   7      574.53      584.48     40.60 o 
   4  -8   7      420.66      432.09     58.77 o 
   5  -8   7      280.86      325.99     59.13 o 
   6  -8   7      331.92      313.95     95.62 o 
   7  -8   7       70.97       55.19     81.95 o 
   8  -8   7     1150.06     1211.21     88.39 o 
   9  -8   7      129.14      384.02    163.27 o 
  10  -8   7      131.38       87.77    199.78 o 
 -10  -7   7        5.14      -35.73    116.36 o 
  -9  -7   7     1279.11     1838.54    252.28 o 
  -8  -7   7       54.54      202.26    100.20 o 
  -7  -7   7       75.27      114.03     91.81 o 
  -6  -7   7      103.53       15.07     56.39 o 
  -5  -7   7      454.87      448.78     70.60 o 
  -4  -7   7     5914.29     6012.52    362.66 o 
  -3  -7   7       31.19        4.76     29.03 o 
  -2  -7   7     1322.48     1098.26    128.94 o 
  -1  -7   7      107.66       67.49     39.85 o 
   0  -7   7     5339.57     5791.69    134.40 o 
   1  -7   7      245.38      262.20     34.52 o 
   2  -7   7     1755.47     1668.48    112.07 o 
   3  -7   7      171.36      158.51     37.45 o 
   4  -7   7       69.76       81.02     42.42 o 
   5  -7   7     6152.02     6132.94    396.91 o 
   6  -7   7     1497.31     1443.20     94.54 o 
   7  -7   7        1.94       63.18    125.21 o 
   8  -7   7      351.10      352.33    189.83 o 
   9  -7   7      138.12      192.48    162.80 o 
  10  -7   7      155.47      428.91    215.31 o 
 -10  -6   7      334.54      736.19    229.14 o 
  -9  -6   7       45.66       87.62    102.68 o 
  -8  -6   7      511.77      574.01    127.38 o 
  -7  -6   7       20.92      111.51     45.97 o 
  -6  -6   7     1726.15     1632.84    144.08 o 
  -5  -6   7     1151.43     1219.25     87.17 o 
  -4  -6   7     1145.70     1066.97     64.28 o 
  -3  -6   7       10.97       13.42     52.43 o 
  -2  -6   7     2210.43     2295.68    116.67 o 
  -1  -6   7    31638.96    32337.01    248.06 o 
   0  -6   7     6535.98     6476.19     94.71 o 
   1  -6   7     1153.76     1339.17     53.42 o 
   2  -6   7        5.27       26.33     23.67 o 
   3  -6   7      165.91      220.70     45.82 o 
   4  -6   7      634.51      687.57     52.66 o 
   5  -6   7     2104.96     1875.64    106.62 o 
   6  -6   7      450.11      564.57    102.53 o 
   7  -6   7      585.85      622.51     76.92 o 
   8  -6   7      767.82     1114.15    176.47 o 
   9  -6   7      496.55      471.32    178.03 o 
  10  -6   7      209.61      311.01    226.81 o 
 -11  -5   7     1356.77     2110.71    310.38 o 
 -10  -5   7      543.72      853.48    202.88 o 
  -9  -5   7       13.16      155.55     69.05 o 
  -8  -5   7     1274.87     1315.97    202.34 o 
  -7  -5   7     1915.46     2189.09    118.81 o 
  -6  -5   7     2250.42     2297.37    111.80 o 
  -5  -5   7        0.54       40.35     24.31 o 
  -4  -5   7     4167.37     4295.21    154.87 o 
  -3  -5   7      395.50      438.09     54.63 o 
  -2  -5   7        4.58       32.40     23.30 o 
  -1  -5   7     2724.19     2520.83     96.89 o 
   0  -5   7       23.71       11.06     35.55 o 
   1  -5   7     8493.56     8842.29    155.71 o 
   2  -5   7     6704.47     7069.28    110.55 o 
   3  -5   7     1869.67     1944.22     73.53 o 
   4  -5   7     1536.56     1647.97     93.27 o 
   5  -5   7     2387.60     2222.40    284.91 o 
   6  -5   7        0.54       27.17     45.21 o 
   7  -5   7      507.88      377.61    153.41 o 
   8  -5   7      195.03      314.27    219.82 o 
   9  -5   7       44.18      158.92    216.87 o 
  10  -5   7      625.99      528.96    227.58 o 
 -11  -4   7       22.07       22.84    147.42 o 
 -10  -4   7      377.71      554.97    130.39 o 
  -9  -4   7      125.37      145.59     84.18 o 
  -8  -4   7      783.88      797.07     84.03 o 
  -7  -4   7     1567.64     1731.46    221.45 o 
  -6  -4   7     1187.47     1348.09    144.24 o 
  -5  -4   7     3861.75     3609.18    172.44 o 
  -4  -4   7       67.44       68.11     13.72 o 
  -3  -4   7     3729.13     3454.13     86.65 o 
  -2  -4   7        1.34       12.56      4.50 o 
  -1  -4   7    15646.53    15471.37    275.79 o 
   0  -4   7     4209.84     4171.32    149.89 o 
   1  -4   7       29.85       43.93     23.92 o 
   2  -4   7      977.68      937.31     33.32 o 
   3  -4   7       67.93      100.80     32.33 o 
   4  -4   7     9319.54     9396.89    429.61 o 
   5  -4   7     1160.87     1260.38     79.54 o 
   6  -4   7     1437.90     1443.91    101.60 o 
   7  -4   7      145.97      101.24     96.55 o 
   8  -4   7        2.44       23.15    226.50 o 
   9  -4   7       53.63      105.17    215.62 o 
  10  -4   7      800.39      657.28    218.11 o 
 -12  -3   7      103.99      101.38    106.80 o 
 -11  -3   7        1.38      228.82    134.38 o 
 -10  -3   7       51.55      276.63    119.90 o 
  -9  -3   7     1673.10     1911.85    129.55 o 
  -8  -3   7       67.36       13.45     50.21 o 
  -7  -3   7      465.51      457.45     75.38 o 
  -6  -3   7     9826.43     9760.68    271.63 o 
  -5  -3   7       72.19       50.53     30.29 o 
  -4  -3   7     2303.86     2476.99    113.64 o 
  -3  -3   7     1765.39     1775.77     92.86 o 
  -2  -3   7    17490.35    16791.97    413.07 o 
  -1  -3   7     1282.78     1227.38     62.34 o 
   0  -3   7      767.72      808.33     99.29 o 
   1  -3   7      336.33      317.09     26.23 o 
   2  -3   7     7798.40     8144.14    158.59 o 
   3  -3   7     1055.74     1123.54    136.78 o 
   4  -3   7     1444.94     1495.48     86.39 o 
   5  -3   7       85.36       92.65    123.27 o 
   6  -3   7     1634.40     1557.94    160.01 o 
   7  -3   7     3933.49     4023.97    455.48 o 
   8  -3   7     1109.97     1446.91    362.74 o 
   9  -3   7        5.68      106.88    188.44 o 
 -12  -2   7     1932.52     1957.08    346.74 o 
 -11  -2   7      370.84      646.88    200.40 o 
 -10  -2   7      211.94      239.80     76.97 o 
  -9  -2   7      132.92      265.25     94.07 o 
  -8  -2   7      168.25       58.26     63.38 o 
  -7  -2   7      258.77      242.49     61.96 o 
  -6  -2   7      650.60      664.90    101.24 o 
  -5  -2   7     1844.06     1650.00     59.56 o 
  -4  -2   7     2261.19     2219.39    182.07 o 
  -3  -2   7     6448.85     6270.53    120.65 o 
  -2  -2   7     3206.54     3345.98     77.23 o 
  -1  -2   7        8.02        7.85     30.41 o 
   0  -2   7     6290.34     6195.23    215.99 o 
   1  -2   7    13552.40    13773.26    410.68 o 
   2  -2   7     9291.91     9033.14    125.05 o 
   3  -2   7      754.47      846.44    289.65 o 
   4  -2   7     2762.43     2811.24    216.32 o 
   5  -2   7       54.39       52.20    226.96 o 
   6  -2   7      338.63      305.41    199.47 o 
   7  -2   7       84.32       -5.28    199.31 o 
   8  -2   7      313.28     -135.31    211.43 o 
   9  -2   7      236.00      266.11    249.49 o 
 -12  -1   7      452.84      821.40    132.51 o 
 -11  -1   7     1132.32     1075.27    100.24 o 
 -10  -1   7      978.58     1042.76    103.40 o 
  -9  -1   7     5010.98     5082.11    206.96 o 
  -8  -1   7     2447.12     2405.57    188.51 o 
  -7  -1   7      563.03      465.67    107.35 o 
  -6  -1   7       32.88       66.16     38.19 o 
  -5  -1   7      567.81      551.56     47.76 o 
  -4  -1   7     3638.27     3082.14     91.88 o 
  -3  -1   7        3.50        9.11     13.28 o 
  -2  -1   7      984.73      892.77     52.22 o 
  -1  -1   7      402.68      417.30     78.94 o 
   0  -1   7     1365.94     1437.19     78.67 o 
   1  -1   7     1765.25     1683.55    147.57 o 
   2  -1   7      220.71      216.50     51.65 o 
   3  -1   7     6062.31     5589.40    391.01 o 
   4  -1   7     2808.26     2630.19    301.68 o 
   5  -1   7     1645.31     1615.92    289.26 o 
   6  -1   7       38.85      149.44    187.82 o 
   7  -1   7     1496.30     1497.24    272.32 o 
   8  -1   7        3.99      523.99    333.69 o 
   9  -1   7      335.74      816.04    368.33 o 
 -13   0   7       57.52      135.56     86.48 o 
 -12   0   7        5.48      157.00    108.98 o 
 -11   0   7      159.29       30.17     88.12 o 
 -10   0   7     1845.59     1804.61    220.83 o 
  -9   0   7       23.32        4.77     58.48 o 
  -8   0   7      547.18      561.07    222.38 o 
  -7   0   7     6229.97     6467.53    268.13 o 
  -6   0   7     1857.67     1828.66     86.22 o 
  -5   0   7     6701.52     7182.87    117.51 o 
  -4   0   7     4418.44     4244.66    166.76 o 
  -3   0   7     2882.72     2941.90    113.71 o 
  -2   0   7      189.31      234.86     58.39 o 
  -1   0   7     4004.80     3832.23    102.67 o 
   0   0   7     1802.66     1837.95     75.04 o 
   1   0   7    23203.99    23808.24    254.30 o 
   2   0   7     6751.99     6239.84    597.93 o 
   3   0   7       96.04       38.06    166.22 o 
   4   0   7        0.45     -118.84    198.22 o 
   5   0   7      648.38      404.21    197.91 o 
   6   0   7     3146.10     3626.12    319.39 o 
   7   0   7        0.28      -84.98    213.45 o 
   8   0   7        3.70      323.12    257.72 o 
 -13   1   7     2175.63     2450.28    187.44 o 
 -12   1   7      104.53       91.08    108.98 o 
 -11   1   7      966.14      793.93    182.14 o 
 -10   1   7       63.04      177.78     77.03 o 
  -9   1   7       49.39       70.99     45.12 o 
  -8   1   7      339.67      341.17    132.74 o 
  -7   1   7     2703.64     2642.37    105.52 o 
  -6   1   7     2680.84     2543.58    117.13 o 
  -5   1   7     1014.08      948.81     48.26 o 
  -4   1   7    26406.88    26585.77    547.52 o 
  -3   1   7      107.76       90.05     62.29 o 
  -2   1   7      876.72      925.60     55.37 o 
  -1   1   7      688.46      570.78     42.22 o 
   0   1   7     1393.42     1323.92     91.87 o 
   1   1   7     2682.45     2789.38    106.77 o 
   2   1   7     3709.06     3975.19    295.16 o 
   3   1   7     1501.31     1737.87    707.30 o 
   4   1   7     1100.88      764.62    425.03 o 
   5   1   7     1151.16     1204.72    188.13 o 
   6   1   7     1617.53      977.91    277.30 o 
   7   1   7       36.35      300.75    219.51 o 
   8   1   7     1144.17     1026.85    326.70 o 
 -13   2   7        5.33       95.92     83.71 o 
 -12   2   7      677.08      893.66    194.12 o 
 -11   2   7     1122.25     1230.34    184.81 o 
 -10   2   7     4547.90     4723.80    230.74 o 
  -9   2   7     3871.66     4131.21    176.21 o 
  -8   2   7       44.71       55.04     60.47 o 
  -7   2   7      303.38      398.97     77.58 o 
  -6   2   7       48.41       67.05     30.45 o 
  -5   2   7      713.55      631.68     45.85 o 
  -4   2   7      789.61      796.13     35.90 o 
  -3   2   7      859.91      773.04     49.08 o 
  -2   2   7       67.04       66.88     24.48 o 
  -1   2   7    14723.16    14318.79    329.96 o 
   0   2   7     2177.39     2246.32    192.79 o 
   1   2   7     1734.10     1741.65    109.73 o 
   2   2   7      768.22       84.35    158.61 o 
   3   2   7     4712.59     4197.64    372.99 o 
   4   2   7     1128.12      963.31    278.38 o 
   5   2   7       98.48       59.03    138.73 o 
   6   2   7     1681.26     1606.14    533.46 o 
   7   2   7       87.55      118.37    137.48 o 
   8   2   7       17.08        1.40    190.30 o 
 -13   3   7      170.87      297.88    218.88 o 
 -12   3   7       35.77       61.40     88.59 o 
 -11   3   7      568.46      493.24    190.73 o 
 -10   3   7       21.01      163.47     60.82 o 
  -9   3   7     1347.45     1484.57    162.65 o 
  -8   3   7     2403.79     2459.88    116.54 o 
  -7   3   7     6945.36     6773.24    191.68 o 
  -6   3   7     1864.33     1802.63     90.78 o 
  -5   3   7      263.96      237.60     44.42 o 
  -4   3   7     2520.63     2430.95     76.61 o 
  -3   3   7       78.33       59.86     37.05 o 
  -2   3   7     3653.39     3693.32     78.61 o 
  -1   3   7      288.05      260.96     55.44 o 
   0   3   7     9491.19     9979.33    263.67 o 
   1   3   7     2804.58     2959.70    100.86 o 
   2   3   7      783.62      795.07    244.05 o 
   3   3   7      282.70      105.64    163.43 o 
   4   3   7     1296.14     1101.26    219.20 o 
   5   3   7     1038.16     2041.73    379.05 o 
   6   3   7      184.34      242.19    278.85 o 
   7   3   7     1540.07     1094.27    367.71 o 
 -13   4   7      169.91      189.79     92.17 o 
 -12   4   7      659.68      898.71    183.78 o 
 -11   4   7       44.58      147.27     75.90 o 
 -10   4   7     1109.82     1109.60    285.72 o 
  -9   4   7       51.03       -3.26     59.89 o 
  -8   4   7       11.59       85.01     56.10 o 
  -7   4   7     1016.94      967.01     80.96 o 
  -6   4   7      387.87      392.39     79.94 o 
  -5   4   7    22281.25    23205.08    278.07 o 
  -4   4   7      390.43      413.96     62.50 o 
  -3   4   7     1081.83     1170.61     78.61 o 
  -2   4   7      864.88      915.47     71.90 o 
  -1   4   7        2.44        5.02      9.97 o 
   0   4   7       48.96       33.68     22.14 o 
   1   4   7     3072.29     3115.34    133.13 o 
   2   4   7       66.08       11.65    154.88 o 
   3   4   7     1203.97      779.22    244.05 o 
   4   4   7     3543.40     3236.35    340.21 o 
   5   4   7     1031.87     1639.23    298.73 o 
   6   4   7       46.56     -154.88    188.44 o 
 -13   5   7      284.18      200.75    109.34 o 
 -12   5   7       51.92      126.01     93.26 o 
 -11   5   7     2167.95     2579.86    279.16 o 
 -10   5   7      237.19      185.20     88.68 o 
  -9   5   7      352.75      423.36     95.99 o 
  -8   5   7      584.30      618.06    185.56 o 
  -7   5   7     1682.98     1811.30    102.62 o 
  -6   5   7      292.41      217.92     61.05 o 
  -5   5   7      643.10      685.85     63.81 o 
  -4   5   7      398.05      325.13     91.64 o 
  -3   5   7      248.07      245.71     69.75 o 
  -2   5   7     9892.85    10213.22    202.70 o 
  -1   5   7      645.63      689.16     74.59 o 
   0   5   7        2.62       20.83     14.14 o 
   1   5   7      272.19      282.61     37.45 o 
   2   5   7     4312.58     4642.56    225.25 o 
   3   5   7      446.51      699.68    282.73 o 
   4   5   7      298.55      557.54    184.24 o 
   5   5   7     1115.05      912.51    189.52 o 
   6   5   7      182.70      252.28    205.99 o 
 -13   6   7        3.00       69.42    160.47 o 
 -12   6   7      666.87      836.63    129.97 o 
 -11   6   7      329.85      388.71     97.29 o 
 -10   6   7       22.17       34.74     56.15 o 
  -9   6   7     2639.78     2652.59    215.37 o 
  -8   6   7     4574.26     4459.02    304.79 o 
  -7   6   7     2909.22     2839.92    157.84 o 
  -6   6   7       79.22      135.96     42.41 o 
  -5   6   7      230.35      225.56     61.47 o 
  -4   6   7      873.36      923.28     54.49 o 
  -3   6   7        0.09       20.29     21.36 o 
  -2   6   7     1220.26     1091.17     37.43 o 
  -1   6   7     5487.36     5431.08    277.45 o 
   0   6   7     2297.21     2196.90    100.99 o 
   1   6   7     4744.72     4794.30    173.39 o 
   2   6   7      306.35      372.53     76.12 o 
   3   6   7      356.65      412.29    150.38 o 
   4   6   7      338.79      220.75    182.22 o 
   5   6   7      307.99      479.40    211.89 o 
 -12   7   7       16.53       97.55     64.53 o 
 -11   7   7     1626.29     1770.29    130.63 o 
 -10   7   7      370.91      302.12    107.25 o 
  -9   7   7      610.61      683.47     90.80 o 
  -8   7   7      371.89      349.07     99.81 o 
  -7   7   7       48.28       26.12     22.26 o 
  -6   7   7     6925.64     7241.71    261.92 o 
  -5   7   7     1280.17     1212.69     61.76 o 
  -4   7   7     1787.63     1872.00     89.01 o 
  -3   7   7       51.17       28.64     19.75 o 
  -2   7   7     3694.69     3617.13    130.29 o 
  -1   7   7      462.28      429.67     43.39 o 
   0   7   7      257.94      174.50     45.90 o 
   1   7   7       15.81       29.09     27.11 o 
   2   7   7      511.72      413.22    164.98 o 
   3   7   7     1722.34     1596.66    108.90 o 
   4   7   7       24.89      154.26     81.87 o 
 -12   8   7      906.88      955.09    142.85 o 
 -11   8   7       61.05        3.44     62.42 o 
 -10   8   7      662.88      777.06    127.15 o 
  -9   8   7     1273.10     1198.29    124.58 o 
  -8   8   7      717.68      683.40     86.19 o 
  -7   8   7     4915.04     4925.60    253.99 o 
  -6   8   7      622.22      581.47    176.16 o 
  -5   8   7     1775.31     2194.90    142.30 o 
  -4   8   7       77.14      114.18     59.81 o 
  -3   8   7     5426.25     5834.38    269.99 o 
  -2   8   7        4.60       18.95     22.53 o 
  -1   8   7      148.40      142.37     34.58 o 
   0   8   7       12.26       27.19     32.00 o 
   1   8   7      127.79      190.61     79.38 o 
   2   8   7       18.50       32.47     46.60 o 
   3   8   7       47.91       89.17     67.42 o 
 -11   9   7      901.09      519.33    228.36 o 
 -10   9   7       52.88        8.23     75.81 o 
  -9   9   7     3161.45     3648.96    237.37 o 
  -8   9   7       14.53       23.15     69.60 o 
  -7   9   7       52.47      122.26     59.96 o 
  -6   9   7      251.08      265.95    120.39 o 
  -5   9   7     1106.69     1195.40    153.33 o 
  -4   9   7      811.30     1108.87    131.58 o 
  -3   9   7      276.04      217.80     72.55 o 
  -2   9   7       41.88        7.35     21.06 o 
  -1   9   7      146.53      153.48     55.77 o 
   0   9   7     2273.42     2095.48    131.73 o 
   1   9   7      298.64      146.34     83.89 o 
   2   9   7      258.74      242.65    104.24 o 
 -10  10   7     1088.64      785.44    272.79 o 
  -9  10   7      143.25      237.99    119.15 o 
  -8  10   7       14.04       54.68     96.78 o 
  -7  10   7      768.79      574.79    225.88 o 
  -6  10   7      674.87      554.59    145.72 o 
  -5  10   7     1965.86     2037.69    196.51 o 
  -4  10   7      198.46      137.64     39.15 o 
  -3  10   7     1938.15     1914.28    113.53 o 
  -2  10   7       19.30       -8.23     44.27 o 
  -1  10   7        5.49       91.03     57.17 o 
   0  10   7      124.89      124.74     67.42 o 
   1  10   7       16.20       79.69     55.46 o 
  -9  11   7     1408.76      888.43    393.96 o 
  -8  11   7      218.43      244.67    148.20 o 
  -7  11   7      440.63      476.30    101.13 o 
  -6  11   7      214.31      126.30     95.69 o 
  -5  11   7       14.52      140.12     61.67 o 
  -4  11   7     1452.47     1492.58    141.21 o 
  -3  11   7       94.29       85.27     40.16 o 
  -2  11   7      268.61      317.06    156.28 o 
  -1  11   7       16.86       39.30     59.34 o 
  -7  12   7      170.14      105.64    114.34 o 
  -6  12   7      582.67      569.66    167.00 o 
  -5  12   7      611.74      559.10    219.82 o 
  -4  12   7        6.65      -10.72     36.37 o 
   1 -15   8      958.68     1041.76    324.83 o 
   2 -15   8      366.08      341.45     96.00 o 
   3 -15   8     1727.13     1065.06    392.87 o 
  -2 -14   8     1134.97     1113.06    101.75 o 
  -1 -14   8       80.96       73.17     35.11 o 
   0 -14   8     1267.31     1336.76    144.78 o 
   1 -14   8      608.84      649.97    182.53 o 
   2 -14   8      589.86      445.54    168.24 o 
   3 -14   8      641.16      475.83    160.78 o 
   4 -14   8      301.53      223.39    106.41 o 
   5 -14   8       15.58     -113.09     79.54 o 
   6 -14   8       16.29      -36.51     77.98 o 
  -4 -13   8      185.30      367.40    146.49 o 
  -3 -13   8     1115.64      925.25    352.48 o 
  -2 -13   8      190.92      200.09    103.46 o 
  -1 -13   8       38.88       42.57     40.23 o 
   0 -13   8      579.41      515.13    212.67 o 
   1 -13   8       13.72      124.74     79.69 o 
   2 -13   8      845.49      872.90    219.20 o 
   3 -13   8      552.26      476.92    215.31 o 
   4 -13   8      249.67      214.53     84.04 o 
   5 -13   8     1366.68     1384.39     56.02 o 
   6 -13   8     1506.86     1631.76     81.48 o 
   7 -13   8      131.82      137.50     41.90 o 
  -5 -12   8      164.55      178.18    112.47 o 
  -4 -12   8       75.69       61.50     43.26 o 
  -3 -12   8       28.44        9.28     45.28 o 
  -2 -12   8     1238.17     1372.44    100.23 o 
  -1 -12   8       27.69       74.76     49.73 o 
   0 -12   8     2146.70     2165.96    139.97 o 
   1 -12   8     2320.58     2563.26    140.17 o 
   2 -12   8     1143.47     1021.67    112.87 o 
   3 -12   8      396.71      277.05     89.95 o 
   4 -12   8     1258.45     1334.08    177.03 o 
   5 -12   8     1014.83     1098.41    105.88 o 
   6 -12   8       42.20       70.54     38.12 o 
   7 -12   8        9.10       35.44     62.02 o 
   8 -12   8        2.17       69.54     80.09 o 
  -6 -11   8      199.79      240.64    119.93 o 
  -5 -11   8     2859.84     2994.10    145.89 o 
  -4 -11   8      201.49      190.17     64.89 o 
  -3 -11   8     1302.60     1238.30     75.87 o 
  -2 -11   8       67.39       99.07     34.39 o 
  -1 -11   8      119.91      180.73     57.56 o 
   0 -11   8      280.02      296.76     48.99 o 
   1 -11   8     1153.42     1130.57    125.06 o 
   2 -11   8      882.44      874.40    113.38 o 
   3 -11   8      118.31      119.31     28.51 o 
   4 -11   8      368.95      468.49     69.08 o 
   5 -11   8     1920.13     1911.08     99.72 o 
   6 -11   8       17.58       25.24     17.99 o 
   7 -11   8       34.72       91.37     55.00 o 
   8 -11   8      672.45      760.14    126.06 o 
  -7 -10   8       24.47       21.44     73.32 o 
  -6 -10   8       73.79      304.26     76.39 o 
  -5 -10   8      483.69      274.78    112.40 o 
  -4 -10   8      453.50      365.59     92.45 o 
  -3 -10   8       67.95       35.80     32.70 o 
  -2 -10   8      761.78      757.85    141.48 o 
  -1 -10   8      738.36      789.19    104.24 o 
   0 -10   8     1886.06     1785.60    102.60 o 
   1 -10   8      634.36      596.65     58.08 o 
   2 -10   8      271.50      268.90     37.90 o 
   3 -10   8      952.01      882.79     43.68 o 
   4 -10   8      396.72      465.97     73.78 o 
   5 -10   8     2049.91     2214.43     99.03 o 
   6 -10   8        5.07       78.68     40.66 o 
   7 -10   8       52.68       99.07     29.07 o 
   8 -10   8      310.85      356.95    107.89 o 
   9 -10   8       29.74      147.72    334.15 o 
  -8  -9   8       29.93      148.36     93.99 o 
  -7  -9   8     1050.37      548.53    274.50 o 
  -6  -9   8     1886.09     1963.47    263.86 o 
  -5  -9   8      158.03      127.67     68.68 o 
  -4  -9   8       33.53       -8.63     34.13 o 
  -3  -9   8     1986.61     1587.95    123.32 o 
  -2  -9   8      547.35      670.08     79.08 o 
  -1  -9   8     2926.62     3068.10    118.95 o 
   0  -9   8     2676.67     2828.45     85.82 o 
   1  -9   8      494.95      555.81     60.45 o 
   2  -9   8       37.31       66.11     24.15 o 
   3  -9   8     1922.88     1837.42     70.86 o 
   4  -9   8      490.96      570.10     79.78 o 
   5  -9   8      693.86      766.25     90.68 o 
   6  -9   8      844.67      973.65    148.31 o 
   7  -9   8      124.43       82.64     86.45 o 
   8  -9   8     1329.40     1058.10    246.77 o 
   9  -9   8      821.26      674.84    188.64 o 
  -9  -8   8        9.12      -14.45     48.62 o 
  -8  -8   8        6.83      110.61    108.28 o 
  -7  -8   8       41.05      122.26    102.22 o 
  -6  -8   8     5516.50     6028.57    178.18 o 
  -5  -8   8       58.73       85.06     52.03 o 
  -4  -8   8        0.54       24.26     56.08 o 
  -3  -8   8      808.60      788.60     62.37 o 
  -2  -8   8      246.58      275.64     61.05 o 
  -1  -8   8        3.08      -29.73     33.62 o 
   0  -8   8     2960.78     2947.48     85.99 o 
   1  -8   8     1234.18     1296.60     72.80 o 
   2  -8   8     2790.63     2821.03    187.12 o 
   3  -8   8     5357.37     5490.02    228.25 o 
   4  -8   8      106.87      118.80     43.27 o 
   5  -8   8        5.16       38.98     20.56 o 
   6  -8   8       71.15       58.16    148.36 o 
   7  -8   8     1404.84     1526.15    125.37 o 
   8  -8   8        1.01       50.97    167.54 o 
   9  -8   8       11.64       62.54    267.51 o 
 -10  -7   8      240.58      184.09    159.54 o 
  -9  -7   8        3.67        1.71    105.48 o 
  -8  -7   8      355.79      375.01    154.73 o 
  -7  -7   8      154.24      253.99    110.30 o 
  -6  -7   8      618.78      571.52    187.19 o 
  -5  -7   8      803.78      700.33    103.48 o 
  -4  -7   8       70.29       69.11     27.14 o 
  -3  -7   8     6506.52     6361.86    180.95 o 
  -2  -7   8      855.73      822.60    157.50 o 
  -1  -7   8      905.06      590.45    145.33 o 
   0  -7   8       68.91       91.66     30.23 o 
   1  -7   8      279.18      351.05     49.28 o 
   2  -7   8      341.02      382.85     52.88 o 
   3  -7   8     1377.57     1302.46     88.73 o 
   4  -7   8     1313.33     1495.83     94.52 o 
   5  -7   8       71.95       80.58     56.59 o 
   6  -7   8     1195.47     1389.08    146.18 o 
   7  -7   8      327.89      229.72    136.55 o 
   8  -7   8      971.81      798.55     80.60 o 
   9  -7   8        9.37      442.58    250.11 o 
 -10  -6   8      643.21      382.93    162.65 o 
  -9  -6   8      358.01      352.79    110.92 o 
  -8  -6   8     1085.95     1460.42    153.95 o 
  -7  -6   8       31.66      125.05     82.96 o 
  -6  -6   8     1263.75     1426.90     85.83 o 
  -5  -6   8       30.68       58.53     34.41 o 
  -4  -6   8       35.64       66.22     36.31 o 
  -3  -6   8     2385.77     2382.05    105.57 o 
  -2  -6   8      694.66      644.74     50.40 o 
  -1  -6   8     3713.56     3908.52     96.65 o 
   0  -6   8     5778.69     5765.40    137.60 o 
   1  -6   8     1602.54     1696.15     77.88 o 
   2  -6   8     8111.30     8292.84    302.21 o 
   3  -6   8     1514.62     1660.04     71.45 o 
   4  -6   8       62.32       73.11     22.91 o 
   5  -6   8      734.84      623.85     74.18 o 
   6  -6   8        9.31       85.75    130.49 o 
   7  -6   8     2292.24     2575.36    492.92 o 
   8  -6   8      247.90      302.13     97.93 o 
   9  -6   8        9.52       13.05    184.86 o 
 -11  -5   8      261.33      331.05    211.43 o 
 -10  -5   8       74.01      302.15    141.06 o 
  -9  -5   8      877.09      872.28    200.71 o 
  -8  -5   8      356.85      236.87     78.44 o 
  -7  -5   8     7091.17     7380.23    269.51 o 
  -6  -5   8      950.89      928.81     83.26 o 
  -5  -5   8      505.98      367.55     92.43 o 
  -4  -5   8      162.66       87.04     36.72 o 
  -3  -5   8    12272.35    13363.50    328.87 o 
  -2  -5   8     1712.19     1703.30     60.09 o 
  -1  -5   8      355.96      356.39     47.34 o 
   0  -5   8     1639.38     1575.45     61.22 o 
   1  -5   8      736.70      793.17     50.35 o 
   2  -5   8     6986.05     7086.83    235.80 o 
   3  -5   8       81.40       80.29     42.54 o 
   4  -5   8       59.58      183.15    201.87 o 
   5  -5   8       12.15       44.20    218.73 o 
   6  -5   8      725.47      787.53    169.72 o 
   7  -5   8      168.82      115.92     59.43 o 
   8  -5   8      348.02      378.27    188.90 o 
   9  -5   8       24.98     -211.58    223.39 o 
 -11  -4   8      163.65     -127.07    115.42 o 
 -10  -4   8       74.90      159.61    109.36 o 
  -9  -4   8     2546.08     2690.64    204.90 o 
  -8  -4   8      499.17      473.95    141.29 o 
  -7  -4   8       61.24       53.26     34.74 o 
  -6  -4   8     1469.44     1291.36     99.58 o 
  -5  -4   8       55.82      -35.57     48.00 o 
  -4  -4   8     6139.35     6105.31    136.55 o 
  -3  -4   8       90.70       95.92     16.41 o 
  -2  -4   8      216.27      235.42     41.36 o 
  -1  -4   8      158.21      162.87     47.40 o 
   0  -4   8     5729.29     6031.44    108.84 o 
   1  -4   8     1146.49     1089.70     86.65 o 
   2  -4   8     1238.28     1326.33     79.72 o 
   3  -4   8     1872.51     1914.53     88.07 o 
   4  -4   8      209.23      205.79     50.15 o 
   5  -4   8     6554.77     7199.12    440.88 o 
   6  -4   8     1105.03     1276.91     84.75 o 
   7  -4   8      124.87      288.64    204.44 o 
   8  -4   8      130.11      468.06    242.34 o 
   9  -4   8      117.36      456.57    218.57 o 
 -12  -3   8      106.18      541.39    172.28 o 
 -11  -3   8       96.34      238.06    108.13 o 
 -10  -3   8      426.72      400.40     89.17 o 
  -9  -3   8       22.31       27.73     55.87 o 
  -8  -3   8        4.85      -15.10     54.06 o 
  -7  -3   8      861.08      756.44    189.21 o 
  -6  -3   8     3217.84     3299.46     96.98 o 
  -5  -3   8     1566.72     1404.27     97.11 o 
  -4  -3   8     2851.24     2971.14    253.29 o 
  -3  -3   8       79.99       59.47     22.82 o 
  -2  -3   8     2782.55     2884.77     67.58 o 
  -1  -3   8    31312.78    32326.97    795.27 o 
   0  -3   8     2819.78     2786.37     74.09 o 
   1  -3   8      232.59      259.52     32.79 o 
   2  -3   8     1829.05     1951.37     88.71 o 
   3  -3   8       41.76       46.67     32.72 o 
   4  -3   8      146.99      159.89     40.87 o 
   5  -3   8     1508.20     1536.19    177.64 o 
   6  -3   8      993.38     1624.62    274.65 o 
   7  -3   8      119.30      983.35    338.04 o 
   8  -3   8      397.61      580.84    218.57 o 
   9  -3   8        5.91      441.50    263.62 o 
 -12  -2   8       11.66      138.58     95.97 o 
 -11  -2   8     1565.51     1304.80    180.77 o 
 -10  -2   8      570.85      624.58     98.59 o 
  -9  -2   8       55.57       42.38     58.88 o 
  -8  -2   8     1478.33     1336.14     86.68 o 
  -7  -2   8     2967.55     3076.21    141.74 o 
  -6  -2   8      809.30      852.67     81.68 o 
  -5  -2   8       30.50        1.93     22.50 o 
  -4  -2   8    12832.96    12815.95    124.63 o 
  -3  -2   8      131.49      106.19     36.04 o 
  -2  -2   8       11.88       38.76     17.51 o 
  -1  -2   8     3249.19     3296.29     89.89 o 
   0  -2   8       32.39       83.82     54.32 o 
   1  -2   8     6052.29     5732.80     88.47 o 
   2  -2   8     2397.70     2325.20     84.94 o 
   3  -2   8       22.19       50.06    230.69 o 
   4  -2   8     1963.37     2267.92    294.69 o 
   5  -2   8     2416.42     2950.98    304.33 o 
   6  -2   8       35.32      -49.09    187.35 o 
   7  -2   8      120.37      413.38    345.18 o 
   8  -2   8       16.91      113.71    202.11 o 
   9  -2   8      117.55      108.59    233.02 o 
 -12  -1   8      137.77      307.90    101.71 o 
 -11  -1   8        9.18       54.07    111.69 o 
 -10  -1   8     1515.53     1734.11    103.36 o 
  -9  -1   8      134.07       89.12     62.60 o 
  -8  -1   8     1675.90     1532.59     71.34 o 
  -7  -1   8     1486.23     1528.40     92.04 o 
  -6  -1   8      233.43      201.16     49.71 o 
  -5  -1   8     2327.04     2361.02     77.81 o 
  -4  -1   8      549.40      565.36     69.32 o 
  -3  -1   8       14.41       27.36     16.62 o 
  -2  -1   8      473.68      527.83     46.06 o 
  -1  -1   8    21255.86    21604.95    524.14 o 
   0  -1   8     6680.94     6575.78    102.98 o 
   1  -1   8      432.17      387.75     50.65 o 
   2  -1   8     1209.25     1270.03     82.48 o 
   3  -1   8        5.34       -2.44     20.43 o 
   4  -1   8     6128.51     6030.12    434.66 o 
   5  -1   8      113.06      -25.17    188.90 o 
   6  -1   8      132.23      144.47    195.58 o 
   7  -1   8      214.88        9.17    212.05 o 
   8  -1   8       50.93      435.75    245.45 o 
 -13   0   8      550.95      515.18    125.94 o 
 -12   0   8      394.14      493.53    212.75 o 
 -11   0   8       67.79      342.12    111.05 o 
 -10   0   8        2.44      188.75     89.81 o 
  -9   0   8       22.88       88.15     51.22 o 
  -8   0   8      283.89      279.71     96.87 o 
  -7   0   8     2766.10     2805.14    108.51 o 
  -6   0   8     9229.52     8899.73    579.68 o 
  -5   0   8      376.28      368.01     65.60 o 
  -4   0   8      555.66      536.17     57.94 o 
  -3   0   8      516.32      501.25     44.51 o 
  -2   0   8    10404.87    10121.30    327.47 o 
  -1   0   8       12.59        3.99     15.59 o 
   0   0   8      210.20      190.57    111.77 o 
   1   0   8     2140.74     1936.37    182.30 o 
   2   0   8     3482.46     3416.36    327.86 o 
   3   0   8     1237.79     1371.87    320.02 o 
   4   0   8     1825.63     2122.05    347.51 o 
   5   0   8       14.49      103.31    183.93 o 
   6   0   8      641.93      758.41    279.47 o 
   7   0   8     1055.54      731.07    247.00 o 
   8   0   8      145.77      599.02    257.57 o 
 -13   1   8       31.92       29.15    107.58 o 
 -12   1   8     1918.02     2098.70    304.79 o 
 -11   1   8      658.65      606.56    237.37 o 
 -10   1   8       64.64      162.65     77.94 o 
  -9   1   8       56.89       66.46     52.49 o 
  -8   1   8       75.36      139.44     43.74 o 
  -7   1   8       26.15        8.33     52.90 o 
  -6   1   8       40.51       26.23     28.18 o 
  -5   1   8     3592.64     3336.99    122.35 o 
  -4   1   8     2071.14     2289.19     72.61 o 
  -3   1   8     3376.10     3026.40     87.33 o 
  -2   1   8     3101.83     3027.31    161.79 o 
  -1   1   8      172.33      232.58     45.32 o 
   0   1   8     3574.61     3677.24    163.72 o 
   1   1   8     7762.56     7505.98    232.88 o 
   2   1   8     1614.12     1643.44    105.65 o 
   3   1   8        9.69        9.01    125.37 o 
   4   1   8     2986.51     2311.73    741.78 o 
   5   1   8       38.22      185.64    125.21 o 
   6   1   8        1.76      177.87    131.42 o 
   7   1   8        6.01      202.57    185.17 o 
 -13   2   8       44.22       33.72     88.78 o 
 -12   2   8      536.31      602.34    159.94 o 
 -11   2   8     2088.32     2305.31    177.63 o 
 -10   2   8      744.10      997.86    166.08 o 
  -9   2   8     5770.77     5553.01    216.58 o 
  -8   2   8     1793.00     1628.24    133.99 o 
  -7   2   8      670.67      755.74    184.47 o 
  -6   2   8        5.10       20.59     18.97 o 
  -5   2   8      239.35      271.01    100.59 o 
  -4   2   8      462.57      473.43     37.01 o 
  -3   2   8      163.08      155.53     37.72 o 
  -2   2   8     6202.63     6182.60    101.99 o 
  -1   2   8     1831.68     1831.42    131.66 o 
   0   2   8       92.53      114.18     42.57 o 
   1   2   8      695.69      637.74    173.68 o 
   2   2   8      419.18      531.06     69.44 o 
   3   2   8     2803.12     3084.73    306.81 o 
   4   2   8      867.04     1020.32    223.86 o 
   5   2   8      481.67      250.58    225.41 o 
   6   2   8        7.91      222.46    254.46 o 
   7   2   8      748.79      614.55    471.17 o 
 -13   3   8        1.42      122.36     50.18 o 
 -12   3   8      305.60      396.13     83.75 o 
 -11   3   8       72.65       72.02     58.25 o 
 -10   3   8      301.21      251.07     75.50 o 
  -9   3   8       38.31       72.47     75.58 o 
  -8   3   8     1469.37     1577.86    179.82 o 
  -7   3   8     6564.71     6367.56    209.15 o 
  -6   3   8      569.50      486.48    101.91 o 
  -5   3   8     1962.46     2054.98    100.72 o 
  -4   3   8     1717.38     1791.05     78.52 o 
  -3   3   8      615.74      536.18     92.12 o 
  -2   3   8       84.68      112.75     35.66 o 
  -1   3   8      562.81      525.46     42.49 o 
   0   3   8     1812.42     1815.95     76.31 o 
   1   3   8    10182.86    10724.32    469.85 o 
   2   3   8     4796.00     5030.99    253.14 o 
   3   3   8        7.25      208.01    163.27 o 
   4   3   8      111.08       83.89    171.50 o 
   5   3   8        0.17        2.02    197.29 o 
   6   3   8     1419.04     2145.50    364.76 o 
 -13   4   8     1417.57     1511.50    234.87 o 
 -12   4   8        5.80       18.65     82.23 o 
 -11   4   8       10.95       58.19     55.82 o 
 -10   4   8      317.67      256.25     56.72 o 
  -9   4   8      159.30      197.81     71.55 o 
  -8   4   8     1297.64     1349.84     88.56 o 
  -7   4   8      972.45     1026.99     88.90 o 
  -6   4   8     3056.41     3198.99    199.39 o 
  -5   4   8     1766.89     1873.57    105.51 o 
  -4   4   8    13322.41    14622.14    194.76 o 
  -3   4   8      347.07      349.88     55.81 o 
  -2   4   8       83.42       83.44     31.66 o 
  -1   4   8      686.21      660.15     44.59 o 
   0   4   8     1728.79     1603.54     68.52 o 
   1   4   8      335.45      337.33     80.69 o 
   2   4   8      276.24      185.70     93.72 o 
   3   4   8     3256.22     4255.28    322.50 o 
   4   4   8     1649.05     1848.95    383.24 o 
   5   4   8      386.50      444.29    178.03 o 
   6   4   8      117.92       15.38    189.37 o 
 -13   5   8       50.91      118.67     99.46 o 
 -12   5   8      660.21      464.69    113.46 o 
 -11   5   8      537.01      535.50    123.07 o 
 -10   5   8     3246.20     3038.14    324.68 o 
  -9   5   8     1412.33     1357.29    256.41 o 
  -8   5   8      174.61      270.81     82.02 o 
  -7   5   8      548.25      471.19     94.70 o 
  -6   5   8       20.60       19.80     28.78 o 
  -5   5   8       43.90       43.79     31.92 o 
  -4   5   8      407.57      417.00     44.96 o 
  -3   5   8     4626.13     4424.64    152.70 o 
  -2   5   8     1086.33     1078.83     42.56 o 
  -1   5   8     8170.60     8587.59    281.14 o 
   0   5   8     1081.89     1055.56     38.37 o 
   1   5   8     1189.67     1092.42     50.36 o 
   2   5   8       11.41       12.51     22.32 o 
   3   5   8      859.88     1008.60    292.99 o 
   4   5   8       52.27      287.70    228.05 o 
   5   5   8       38.73       30.60    178.34 o 
 -12   6   8        0.79      125.54     67.61 o 
 -11   6   8      769.66      556.96    198.77 o 
 -10   6   8       16.79       96.81     57.74 o 
  -9   6   8     1345.87     1589.04    114.77 o 
  -8   6   8     2084.11     2149.27    136.16 o 
  -7   6   8     2353.23     2198.85    222.61 o 
  -6   6   8       54.05       45.97     27.57 o 
  -5   6   8       49.49       78.97     21.89 o 
  -4   6   8     5775.68     5781.98    233.56 o 
  -3   6   8     1469.50     1375.39    108.35 o 
  -2   6   8       15.32       34.45     17.68 o 
  -1   6   8      376.76      366.93     33.56 o 
   0   6   8     5981.32     5958.29    177.79 o 
   1   6   8     1006.88      904.20     98.49 o 
   2   6   8       52.01       54.59     28.26 o 
   3   6   8       81.38       44.70     39.77 o 
 -12   7   8       60.28      185.72     72.20 o 
 -11   7   8       72.70       27.41     65.09 o 
 -10   7   8      787.91      815.82    102.82 o 
  -9   7   8      615.82      475.91     83.16 o 
  -8   7   8       28.25       94.55     42.70 o 
  -7   7   8      527.02      734.06     83.49 o 
  -6   7   8     1879.43     1838.41    187.89 o 
  -5   7   8     4746.68     4688.60    164.25 o 
  -4   7   8      902.80      834.48     86.53 o 
  -3   7   8      407.66      366.61     39.36 o 
  -2   7   8      233.67      294.85     72.24 o 
  -1   7   8       41.31       27.03     41.48 o 
   0   7   8        1.07       -1.71     65.71 o 
   1   7   8      198.21      214.07    127.38 o 
   2   7   8      603.55      522.90    152.24 o 
   3   7   8     1616.75     1543.69    122.72 o 
 -12   8   8       21.92        7.50     65.07 o 
 -11   8   8     1479.45     2029.01    528.80 o 
 -10   8   8        7.92       35.98     57.13 o 
  -9   8   8       12.36       46.76     70.84 o 
  -8   8   8      941.89      979.15    227.27 o 
  -7   8   8     2398.56     2492.71    138.57 o 
  -6   8   8       18.77       72.55     67.58 o 
  -5   8   8        7.06      -11.50     58.57 o 
  -4   8   8      306.72      315.51    147.58 o 
  -3   8   8       35.16       27.03     67.27 o 
  -2   8   8     3008.90     2998.05    229.76 o 
  -1   8   8      183.31      100.98     62.61 o 
   0   8   8      444.69      545.42    133.75 o 
   1   8   8       37.69       63.54     26.72 o 
   2   8   8     1177.79      768.50    232.56 o 
 -11   9   8       43.82       75.81     75.03 o 
 -10   9   8        5.87     -137.79    124.28 o 
  -9   9   8     1351.59     1345.93    150.69 o 
  -8   9   8      778.72      744.74    323.90 o 
  -7   9   8      546.30      361.03    210.34 o 
  -6   9   8      232.26      227.43    156.43 o 
  -5   9   8     1254.02     1539.65    252.91 o 
  -4   9   8       14.89      110.61     87.62 o 
  -3   9   8       85.54      143.70     75.81 o 
  -2   9   8      298.01      148.05    106.72 o 
  -1   9   8     2119.66     2338.13    128.16 o 
   0   9   8      372.48      378.89    105.95 o 
   1   9   8      647.95      534.40    232.09 o 
 -10  10   8      256.84      155.35     75.34 o 
  -9  10   8      174.66      161.10     87.15 o 
  -8  10   8       33.49      -35.73     80.78 o 
  -7  10   8       65.33      106.41     57.48 o 
  -6  10   8      914.48     1013.18    361.80 o 
  -5  10   8      906.34      815.73    262.85 o 
  -4  10   8       24.08        8.85     69.91 o 
  -3  10   8       60.81       47.21     26.78 o 
  -2  10   8     1242.13     1194.31    107.50 o 
  -1  10   8      103.40      140.59     69.44 o 
  -8  11   8     1197.49     1055.43    375.47 o 
  -7  11   8     1304.01     1282.55    411.98 o 
  -6  11   8      115.66      112.63     85.29 o 
  -5  11   8      592.82      429.07    160.32 o 
  -4  11   8       16.95       93.99     57.17 o 
  -3  11   8     1851.42     2144.42    137.95 o 
  -2 -14   9       88.09       39.15     42.25 o 
  -1 -14   9      686.62      593.27    213.76 o 
   0 -14   9      762.06      603.84    194.81 o 
   1 -14   9     1577.13     1601.48    415.71 o 
   2 -14   9        7.36       14.29     78.61 o 
   3 -14   9      205.07       91.03     78.14 o 
   4 -14   9      635.75      775.18    145.25 o 
   5 -14   9      274.52      226.96    144.01 o 
  -4 -13   9      136.90       51.26     90.57 o 
  -3 -13   9        5.65       92.90     41.17 o 
  -2 -13   9     2664.51     2735.36    230.54 o 
  -1 -13   9      567.73      438.08    184.40 o 
   0 -13   9     1174.94     1048.44    276.52 o 
   1 -13   9      209.91      193.25    112.47 o 
   2 -13   9      165.37       91.68     48.86 o 
   3 -13   9      178.67      203.47     44.02 o 
   4 -13   9      150.56      106.53     41.01 o 
   5 -13   9      316.61      376.03     80.55 o 
   6 -13   9       76.13       87.81     33.77 o 
  -5 -12   9       40.53      118.81     69.98 o 
  -4 -12   9      589.88      426.03    121.71 o 
  -3 -12   9     1581.96     1514.49    211.97 o 
  -2 -12   9       12.97      -38.19     65.63 o 
  -1 -12   9      114.37      117.73     46.33 o 
   0 -12   9       25.93       38.92     73.09 o 
   1 -12   9     1004.13     1073.35    135.62 o 
   2 -12   9      219.13      184.50     68.43 o 
   3 -12   9     3363.57     3267.98    184.99 o 
   4 -12   9        4.52      -37.52     73.98 o 
   5 -12   9       42.49       97.00     76.76 o 
   6 -12   9     1928.99     1940.88    101.50 o 
   7 -12   9       77.87      126.57    103.80 o 
  -6 -11   9     1936.70     1892.33    147.53 o 
  -5 -11   9       83.98       67.66     52.23 o 
  -4 -11   9      489.20      593.02    129.79 o 
  -3 -11   9      563.58      550.95    122.03 o 
  -2 -11   9     1369.35     1421.06     81.34 o 
  -1 -11   9      592.27      541.48    120.06 o 
   0 -11   9     4178.89     4247.06    144.71 o 
   1 -11   9      515.75      509.94     92.02 o 
   2 -11   9     1547.85     1559.34    150.38 o 
   3 -11   9     2585.14     2673.20    110.62 o 
   4 -11   9       70.36       51.45     19.92 o 
   5 -11   9      174.66      193.10     46.94 o 
   6 -11   9      797.48      819.03     98.39 o 
   7 -11   9       71.93       79.26     40.62 o 
   8 -11   9       88.50       71.06    116.64 o 
  -7 -10   9      210.84      332.13    103.00 o 
  -6 -10   9       14.46      -13.69     51.16 o 
  -5 -10   9      257.55      227.17     96.18 o 
  -4 -10   9      443.44      355.40     80.65 o 
  -3 -10   9     5098.91     5330.54    196.89 o 
  -2 -10   9     1541.23     1623.47    180.59 o 
  -1 -10   9       28.46       69.30     30.22 o 
   0 -10   9     1211.59     1250.31     72.71 o 
   1 -10   9       15.39       62.10     31.54 o 
   2 -10   9      909.01      932.19     48.06 o 
   3 -10   9     2154.44     2164.10     83.11 o 
   4 -10   9      123.95      233.97     86.92 o 
   5 -10   9       49.43       88.58     45.78 o 
   6 -10   9     1540.10     1684.38    159.30 o 
   7 -10   9      141.48      163.59     74.26 o 
   8 -10   9      471.79      435.70    133.06 o 
  -8  -9   9      190.70      203.19    109.05 o 
  -7  -9   9      491.40      552.73    201.02 o 
  -6  -9   9        0.07       36.98     58.43 o 
  -5  -9   9      221.05      239.03     78.99 o 
  -4  -9   9      117.63      152.88     47.21 o 
  -3  -9   9      428.15      338.03    210.03 o 
  -2  -9   9     1348.24     1359.70     55.36 o 
  -1  -9   9      296.27      281.16     70.30 o 
   0  -9   9     3723.02     3636.82    153.21 o 
   1  -9   9     3856.53     3753.50    121.30 o 
   2  -9   9     1521.85     1490.08    100.11 o 
   3  -9   9      162.60      185.58     59.06 o 
   4  -9   9       55.69       91.12     98.88 o 
   5  -9   9     2180.48     2162.34    111.43 o 
   6  -9   9       18.44       13.16     52.44 o 
   7  -9   9      223.10      195.86     85.98 o 
   8  -9   9        2.88      132.54    159.70 o 
  -9  -8   9      336.18      259.43    106.72 o 
  -8  -8   9      849.59      876.94    174.46 o 
  -7  -8   9     2169.99     2339.53    266.89 o 
  -6  -8   9      368.73      338.67    171.43 o 
  -5  -8   9     5176.97     5057.57    229.28 o 
  -4  -8   9      973.19      991.01     97.28 o 
  -3  -8   9     1576.71     1585.58    100.22 o 
  -2  -8   9      464.45      468.60     57.13 o 
  -1  -8   9     1865.90     1888.27    105.48 o 
   0  -8   9       68.62       52.24     24.53 o 
   1  -8   9      173.96       85.15     32.03 o 
   2  -8   9     5790.15     6127.83    192.58 o 
   3  -8   9        9.18       94.07     94.41 o 
   4  -8   9      743.14      656.61     50.48 o 
   5  -8   9     3102.59     3185.82    136.43 o 
   6  -8   9       30.33       14.85     37.30 o 
   7  -8   9      137.72      258.51    247.55 o 
   8  -8   9      635.02      571.71    154.03 o 
 -10  -7   9        4.91      130.03    181.29 o 
  -9  -7   9      640.51      737.28    197.76 o 
  -8  -7   9      367.56      315.51    163.43 o 
  -7  -7   9      392.22      331.36    108.12 o 
  -6  -7   9      759.23      708.07    152.86 o 
  -5  -7   9     2215.00     2246.92     90.95 o 
  -4  -7   9     4902.31     4773.33    176.43 o 
  -3  -7   9      167.84      137.49     77.23 o 
  -2  -7   9     1757.44     1871.42     85.86 o 
  -1  -7   9     1039.68      899.02     98.60 o 
   0  -7   9     3412.68     3450.42    109.37 o 
   1  -7   9       45.97       55.49     18.15 o 
   2  -7   9      453.46      485.42     67.41 o 
   3  -7   9       65.25       74.82     71.13 o 
   4  -7   9      287.57      298.74     48.33 o 
   5  -7   9     3634.30     3848.27    142.72 o 
   6  -7   9       83.76       34.81     38.30 o 
   7  -7   9        1.90      -26.83     34.90 o 
   8  -7   9      155.37       41.01    194.18 o 
   9  -7   9       25.66     -312.71    208.48 o 
 -10  -6   9      104.42      253.53    141.37 o 
  -9  -6   9      358.22      556.14    154.73 o 
  -8  -6   9      254.47      387.13    171.50 o 
  -7  -6   9      499.37      564.07    148.98 o 
  -6  -6   9     1595.28     1828.28    140.90 o 
  -5  -6   9     1693.02     1999.12    142.69 o 
  -4  -6   9     1157.71     1142.48     74.89 o 
  -3  -6   9     1483.04     1541.37     76.99 o 
  -2  -6   9     1341.63     1325.85    105.41 o 
  -1  -6   9     5224.91     4896.08    119.02 o 
   0  -6   9     3017.49     3080.90    100.90 o 
   1  -6   9        4.40        4.85     29.76 o 
   2  -6   9      199.96      170.58     49.14 o 
   3  -6   9     1173.98     1264.65     84.88 o 
   4  -6   9      595.80      662.46     70.86 o 
   5  -6   9      917.33     1046.39    268.44 o 
   6  -6   9       22.32        3.33     32.80 o 
   7  -6   9       14.49       93.17    136.71 o 
   8  -6   9     1951.97     1650.72    292.83 o 
   9  -6   9      701.23      466.66    228.98 o 
 -11  -5   9      686.95      986.15    296.56 o 
 -10  -5   9      496.14      341.45    117.44 o 
  -9  -5   9        2.36      120.86    114.34 o 
  -8  -5   9      418.34      490.28    158.30 o 
  -7  -5   9      582.65      533.66     68.89 o 
  -6  -5   9     7258.84     7192.40    358.31 o 
  -5  -5   9       75.82       70.13     19.30 o 
  -4  -5   9      702.08      884.97     93.54 o 
  -3  -5   9      851.02      977.61     92.43 o 
  -2  -5   9       80.26      106.42     20.76 o 
  -1  -5   9       11.03       39.30     20.65 o 
   0  -5   9     3674.08     3827.12    110.43 o 
   1  -5   9     3168.30     3271.67    168.96 o 
   2  -5   9     3236.51     3118.64     82.58 o 
   3  -5   9     4328.54     4484.12    129.74 o 
   4  -5   9      669.36      689.63     59.18 o 
   5  -5   9      255.39      227.26     95.46 o 
   6  -5   9        1.15       14.94     31.32 o 
   7  -5   9      681.43     1011.47    266.27 o 
   8  -5   9        8.21      133.13    181.76 o 
 -11  -4   9        1.33      215.93    126.45 o 
 -10  -4   9        4.01       70.99    126.45 o 
  -9  -4   9     1156.02     1217.55    110.37 o 
  -8  -4   9      254.23      304.40     81.56 o 
  -7  -4   9     1586.49     1601.54     86.85 o 
  -6  -4   9     1977.75     1643.30     87.76 o 
  -5  -4   9     2934.97     2872.80    118.69 o 
  -4  -4   9      115.61      123.61     30.70 o 
  -3  -4   9     7172.51     7317.60    221.45 o 
  -2  -4   9      804.75      792.84     37.01 o 
  -1  -4   9     2946.83     2871.84     79.16 o 
   0  -4   9      146.27      181.63     34.77 o 
   1  -4   9      844.77      742.81    149.74 o 
   2  -4   9       44.62       68.23     39.15 o 
   3  -4   9     1850.99     1934.38     78.83 o 
   4  -4   9     1905.37     2037.50    131.90 o 
   5  -4   9       50.70       49.81     89.95 o 
   6  -4   9      373.40      634.13    273.10 o 
   7  -4   9      237.78      294.69    263.31 o 
   8  -4   9      785.60     1089.92    332.13 o 
 -12  -3   9      190.88       81.56    158.77 o 
 -11  -3   9        6.21        9.15     74.72 o 
 -10  -3   9      224.95      199.72     67.50 o 
  -9  -3   9      667.17      748.36    137.72 o 
  -8  -3   9      222.38      222.76     61.03 o 
  -7  -3   9       26.19       62.55     51.89 o 
  -6  -3   9     4640.08     4423.55    167.99 o 
  -5  -3   9      207.84      256.43     50.33 o 
  -4  -3   9      127.13      140.84     35.44 o 
  -3  -3   9     2226.32     2226.39    127.23 o 
  -2  -3   9      819.75      784.72     22.42 o 
  -1  -3   9     2482.78     2526.94     77.50 o 
   0  -3   9     2052.71     2029.73     82.10 o 
   1  -3   9      293.42      312.79     45.72 o 
   2  -3   9     6613.06     6586.68    175.80 o 
   3  -3   9     1504.83     1419.78     50.68 o 
   4  -3   9      107.27      164.18     37.41 o 
   5  -3   9      124.97      -19.26    157.21 o 
   6  -3   9        8.55      -98.33    200.71 o 
   7  -3   9     2722.17     2365.01    360.10 o 
   8  -3   9      692.20      896.67    315.82 o 
 -12  -2   9     1121.45     1461.19    209.80 o 
 -11  -2   9      385.99      467.98    367.47 o 
 -10  -2   9      278.01      230.37     68.71 o 
  -9  -2   9     1852.72     1779.61    160.90 o 
  -8  -2   9      155.40      121.63     40.04 o 
  -7  -2   9    10966.94    11283.34    353.88 o 
  -6  -2   9      431.50      436.18     77.12 o 
  -5  -2   9       20.63       22.10     21.12 o 
  -4  -2   9      619.52      613.25     43.29 o 
  -3  -2   9     8227.52     8312.97    292.21 o 
  -2  -2   9     2239.05     2249.93     67.59 o 
  -1  -2   9     1455.79     1325.80    108.35 o 
   0  -2   9     2031.29     2070.70     61.00 o 
   1  -2   9     1053.97      807.85     94.11 o 
   2  -2   9     3629.37     3455.27    101.88 o 
   3  -2   9       49.22       82.86     35.98 o 
   4  -2   9      229.84      354.35    222.46 o 
   5  -2   9      137.74      233.49    171.66 o 
   6  -2   9      373.26      152.86    223.23 o 
   7  -2   9      907.40     1373.74    431.24 o 
   8  -2   9       39.26       38.06    193.56 o 
 -12  -1   9       12.81       47.09     79.17 o 
 -11  -1   9      154.38       82.18    112.86 o 
 -10  -1   9      874.17      606.19    108.55 o 
  -9  -1   9     4253.21     4262.50    247.31 o 
  -8  -1   9     3091.83     3242.40    138.61 o 
  -7  -1   9     1157.27     1073.75    144.78 o 
  -6  -1   9     4242.80     4166.07    239.08 o 
  -5  -1   9      335.16      341.35     53.99 o 
  -4  -1   9     7216.25     7165.79    102.55 o 
  -3  -1   9      176.37      197.63     42.72 o 
  -2  -1   9     1024.38      894.22     39.26 o 
  -1  -1   9      571.06      569.66    125.68 o 
   0  -1   9     1736.45     1561.35    117.96 o 
   1  -1   9      695.06      746.07    118.87 o 
   2  -1   9     1573.48     1464.01    121.79 o 
   3  -1   9     1670.45     1698.24     87.54 o 
   4  -1   9      485.56      486.08    243.27 o 
   5  -1   9     3184.24     3512.72    371.28 o 
   6  -1   9      119.30     -146.96    231.47 o 
   7  -1   9      207.88      916.39    364.45 o 
   8  -1   9        0.59      -66.18    223.86 o 
 -12   0   9       37.04       -0.62     74.57 o 
 -11   0   9        7.01       78.84     65.69 o 
 -10   0   9      210.68      302.99     66.93 o 
  -9   0   9      861.18      795.08    114.26 o 
  -8   0   9       18.24       65.18     46.68 o 
  -7   0   9     4655.21     4705.98    180.28 o 
  -6   0   9     1621.29     1496.43     79.86 o 
  -5   0   9     2047.48     2060.09     92.98 o 
  -4   0   9     2793.53     2922.12    114.30 o 
  -3   0   9      389.02      381.47     61.83 o 
  -2   0   9     2048.54     2140.75     69.34 o 
  -1   0   9    20017.69    21322.56    700.23 o 
   0   0   9      734.87      736.19    129.25 o 
   1   0   9      685.51      579.85    117.40 o 
   2   0   9     2997.39     3249.39    216.63 o 
   3   0   9      201.38      212.52    207.23 o 
   4   0   9       81.09      614.24    292.21 o 
   5   0   9      416.50      452.68    291.74 o 
   6   0   9     1172.58      650.75    338.81 o 
   7   0   9       63.70      191.23    238.46 o 
 -13   1   9      554.19      674.30    114.95 o 
 -12   1   9       46.71      -12.36     66.88 o 
 -11   1   9     1490.06     1432.05    195.89 o 
 -10   1   9      709.24      580.82    103.35 o 
  -9   1   9       75.68       89.27     54.66 o 
  -8   1   9     1710.91     1627.69     80.86 o 
  -7   1   9     1766.87     1497.36     91.25 o 
  -6   1   9        0.14       11.57     39.08 o 
  -5   1   9       14.36       33.95     19.00 o 
  -4   1   9    15854.97    17204.57    544.73 o 
  -3   1   9     1431.22     1424.28    101.04 o 
  -2   1   9        9.50       36.74     24.78 o 
  -1   1   9     2025.35     2121.79     84.32 o 
   0   1   9        5.84       56.39     33.24 o 
   1   1   9     1420.30     1433.02    123.50 o 
   2   1   9      476.28      382.26     81.73 o 
   3   1   9      490.43      546.05    202.26 o 
   4   1   9      808.10      696.27    269.06 o 
   5   1   9     1544.23     1669.83    562.67 o 
   6   1   9       55.95      203.51    272.32 o 
   7   1   9       53.89      318.93    339.12 o 
 -13   2   9      296.21      512.06    105.92 o 
 -12   2   9       41.74      165.05     70.88 o 
 -11   2   9      314.50      167.58     88.99 o 
 -10   2   9     2588.20     3186.83    138.05 o 
  -9   2   9     1319.67     1157.69     86.13 o 
  -8   2   9      132.23       80.53     46.39 o 
  -7   2   9     2188.84     2164.17     95.24 o 
  -6   2   9      216.45      163.21     42.33 o 
  -5   2   9      662.87      620.30    106.32 o 
  -4   2   9     1306.74     1328.12     88.10 o 
  -3   2   9     1536.78     1559.37     98.45 o 
  -2   2   9      657.76      588.15     36.65 o 
  -1   2   9    12219.53    12391.42    380.52 o 
   0   2   9     3203.01     3170.25    123.73 o 
   1   2   9      893.35      840.75     55.93 o 
   2   2   9      573.95      814.56    300.21 o 
   3   2   9      201.47      241.90     72.87 o 
   4   2   9     2472.21     2914.63    358.54 o 
   5   2   9      280.82      393.50    324.99 o 
   6   2   9       68.49      309.92    263.16 o 
 -13   3   9      106.00      193.68    108.35 o 
 -12   3   9       29.89       91.68     79.28 o 
 -11   3   9      168.55      115.53     86.70 o 
 -10   3   9      821.90      865.66    130.44 o 
  -9   3   9       29.41       51.21     38.18 o 
  -8   3   9     1687.83     1726.36     72.20 o 
  -7   3   9     2529.63     2662.01    145.95 o 
  -6   3   9     5976.37     6121.75    205.43 o 
  -5   3   9      658.26      647.19     56.66 o 
  -4   3   9       60.20       55.98     28.92 o 
  -3   3   9      245.57      326.95     51.08 o 
  -2   3   9     5616.26     5861.75    134.74 o 
  -1   3   9       48.89       56.14     27.31 o 
   0   3   9     1452.82     1351.58    104.86 o 
   1   3   9     3869.88     3778.26    180.20 o 
   2   3   9     2190.31     1984.09    188.44 o 
   3   3   9      788.20      910.30     76.39 o 
   4   3   9      359.06      322.81    276.98 o 
   5   3   9       36.32      286.46    231.62 o 
   6   3   9      430.67      385.57    216.87 o 
 -13   4   9       17.26      183.44    100.12 o 
 -12   4   9     1783.53     1775.92    187.83 o 
 -11   4   9       59.33       63.12     59.06 o 
 -10   4   9      158.84      110.17     48.09 o 
  -9   4   9       16.65       32.27     59.73 o 
  -8   4   9        1.57       10.68     51.58 o 
  -7   4   9       55.60       64.68     47.15 o 
  -6   4   9       40.90       47.56     24.37 o 
  -5   4   9     5698.24     6261.49    187.49 o 
  -4   4   9       91.80       69.66     51.11 o 
  -3   4   9     1706.81     1546.27     77.34 o 
  -2   4   9     1926.29     1733.54    174.77 o 
  -1   4   9       17.71       46.80     18.52 o 
   0   4   9       49.89       43.49     17.90 o 
   1   4   9      768.26      719.28    111.60 o 
   2   4   9       50.11       20.22     55.07 o 
   3   4   9      498.48      564.08    159.52 o 
   4   4   9     1492.62     1721.41    344.41 o 
   5   4   9       19.92      391.63    190.92 o 
 -12   5   9      219.88      111.26     62.13 o 
 -11   5   9     3117.74     3374.76    218.96 o 
 -10   5   9      755.40      878.91    110.88 o 
  -9   5   9     2975.99     3110.03    151.18 o 
  -8   5   9     1341.95     1387.99    137.32 o 
  -7   5   9      447.28      532.52    104.37 o 
  -6   5   9      475.86      569.90     74.18 o 
  -5   5   9      935.07      964.97     63.88 o 
  -4   5   9      446.09      432.16     93.04 o 
  -3   5   9      169.30      144.00     41.21 o 
  -2   5   9     2661.11     2808.73    115.75 o 
  -1   5   9      197.46      174.39     53.42 o 
   0   5   9     1579.57     1523.11     88.01 o 
   1   5   9       12.23       10.58     24.16 o 
   2   5   9      634.75      594.74    171.89 o 
   3   5   9      695.40      523.52    170.26 o 
   4   5   9      337.01      325.35    113.61 o 
 -12   6   9      908.54     1204.06    229.29 o 
 -11   6   9      465.04      497.15    135.54 o 
 -10   6   9        4.93       54.63     43.99 o 
  -9   6   9      205.05      213.07     77.18 o 
  -8   6   9     2203.65     2272.53     91.56 o 
  -7   6   9     2286.39     2314.06    119.77 o 
  -6   6   9      444.82      390.22     99.40 o 
  -5   6   9       66.58       68.03     24.37 o 
  -4   6   9      872.43      900.62    109.83 o 
  -3   6   9      802.03      776.27     71.77 o 
  -2   6   9       31.76       18.98     28.20 o 
  -1   6   9      218.73      237.54     79.15 o 
   0   6   9     1224.99     1142.34     79.71 o 
   1   6   9     3350.12     3505.02    208.17 o 
   2   6   9     2072.98     2049.05    116.52 o 
   3   6   9       31.78       37.59     57.87 o 
 -12   7   9       47.40      103.74    172.67 o 
 -11   7   9      251.09      219.12     78.87 o 
 -10   7   9      700.02      823.77    201.87 o 
  -9   7   9      857.05      799.65    124.74 o 
  -8   7   9      564.63      300.03    174.92 o 
  -7   7   9        2.29      -16.19     33.88 o 
  -6   7   9     1901.08     1942.58     93.83 o 
  -5   7   9      381.19      341.63     84.30 o 
  -4   7   9     6865.17     7605.50    221.06 o 
  -3   7   9      933.91      948.40    228.52 o 
  -2   7   9       39.29      125.21     79.85 o 
  -1   7   9        6.66       93.36     60.43 o 
   0   7   9      212.33      113.09     89.95 o 
   1   7   9       24.94      -13.98     63.07 o 
   2   7   9        1.53       93.83     65.25 o 
 -11   8   9      195.92        5.13     77.67 o 
 -10   8   9      545.26      474.28    193.10 o 
  -9   8   9     1030.32      662.25    388.06 o 
  -7   8   9      467.02      336.33    149.91 o 
  -6   8   9       21.67       61.36     48.31 o 
  -5   8   9       68.96       88.08     51.73 o 
  -4   8   9      119.75      164.05     62.14 o 
  -3   8   9     1587.27     1789.45    192.16 o 
  -2   8   9      137.06      187.82     93.21 o 
  -1   8   9      685.92      610.36    183.31 o 
   0   8   9      129.17      113.87     79.54 o 
   1   8   9      760.58      594.05    131.58 o 
 -10   9   9      116.43       78.61    116.20 o 
  -9   9   9     1042.76      964.40    387.59 o 
  -8   9   9      977.95     1291.56    249.18 o 
  -7   9   9      837.28      695.80    272.17 o 
  -6   9   9       56.25       34.49     48.62 o 
  -5   9   9      206.10      146.96    115.42 o 
  -4   9   9     1564.08     1545.09    176.94 o 
  -3   9   9      181.65      302.15    110.30 o 
  -2   9   9      103.20       92.90     32.31 o 
  -1   9   9      165.19       84.35     47.07 o 
   0   9   9     2329.84     2232.03    126.61 o 
  -9  10   9      492.07      625.89    159.54 o 
  -8  10   9        3.05      -89.01     87.62 o 
  -7  10   9      274.16      222.77    125.83 o 
  -6  10   9      422.81      366.15     70.53 o 
  -5  10   9     2533.37     2571.93    190.30 o 
  -4  10   9        1.47      166.22    114.49 o 
  -3  10   9      265.87      306.35    104.70 o 
  -2  10   9       13.33      -67.73     68.35 o 
  -6  11   9      128.89      167.31     78.76 o 
  -2 -14  10       13.79       91.03     42.72 o 
  -1 -14  10      568.75      372.21    305.57 o 
   0 -14  10      125.92      179.12     81.87 o 
   1 -14  10     1078.19     1206.12    244.21 o 
   2 -14  10       33.68       45.36     47.85 o 
   3 -14  10      577.62      385.73    103.15 o 
   4 -14  10        3.37      -69.60     79.07 o 
  -4 -13  10       10.79       78.14     65.25 o 
  -3 -13  10      111.97      104.55     49.56 o 
  -2 -13  10       64.67       68.66     63.85 o 
  -1 -13  10      312.12      317.98     79.18 o 
   0 -13  10        5.03       68.34     88.63 o 
   1 -13  10      507.74      503.03    123.97 o 
   2 -13  10      172.33      134.30     46.54 o 
   3 -13  10      143.33      120.56     52.38 o 
   4 -13  10     1254.39     1161.69    171.17 o 
   5 -13  10       24.84       38.74     30.78 o 
  -5 -12  10      711.60      619.84    289.41 o 
  -4 -12  10      417.75      372.04    132.58 o 
  -3 -12  10        0.91       53.28     78.06 o 
  -2 -12  10     1421.45     1367.81    121.46 o 
  -1 -12  10       11.63       -2.40     77.05 o 
   0 -12  10      735.91      672.52    152.66 o 
   1 -12  10     2381.08     2053.58    155.89 o 
   2 -12  10     1070.20      918.40     74.80 o 
   3 -12  10       17.36       65.93     36.90 o 
   4 -12  10      113.95      126.01     36.59 o 
   5 -12  10      567.15      680.62    184.77 o 
   6 -12  10       11.07       50.70     18.14 o 
  -6 -11  10      290.48      265.46     83.17 o 
  -5 -11  10     2371.89     2300.30    103.59 o 
  -4 -11  10       25.89      -18.04     42.88 o 
  -3 -11  10       92.29       81.81     35.73 o 
  -2 -11  10      436.95      445.52    102.86 o 
  -1 -11  10      738.19      871.21    125.05 o 
   0 -11  10      704.70      789.12    148.56 o 
   1 -11  10     1659.75     1841.26    113.33 o 
   2 -11  10      353.36      380.07     96.94 o 
   3 -11  10      103.04      156.10     68.03 o 
   4 -11  10      513.17      604.79     95.82 o 
   5 -11  10      984.99     1042.61     60.30 o 
   6 -11  10      653.76      770.53    125.34 o 
   7 -11  10      175.89      153.82     41.45 o 
  -7 -10  10       22.61      -96.78     76.28 o 
  -6 -10  10      140.30      295.85    182.22 o 
  -5 -10  10      910.95      697.38    177.66 o 
  -4 -10  10      173.30      200.12     69.98 o 
  -3 -10  10      364.10      352.63     73.54 o 
  -2 -10  10     5633.37     5962.97    189.41 o 
  -1 -10  10     1311.85     1453.51    142.30 o 
   0 -10  10     2460.64     2431.96    107.64 o 
   1 -10  10      622.17      700.98    135.12 o 
   2 -10  10       33.65       81.57     53.79 o 
   3 -10  10      677.43      863.88    120.47 o 
   4 -10  10      393.03      296.79     91.05 o 
   5 -10  10     1096.71     1069.97    255.16 o 
   6 -10  10       26.09       44.75     84.48 o 
   7 -10  10      114.92       85.51     48.83 o 
  -8  -9  10      144.23      179.74    134.06 o 
  -7  -9  10     1317.34     1419.10    185.33 o 
  -6  -9  10     1584.89     1759.47    168.58 o 
  -5  -9  10      561.26      472.24    124.46 o 
  -4  -9  10      556.02      690.10    146.83 o 
  -3  -9  10     2362.13     2379.74    161.10 o 
  -2  -9  10      262.24      164.14    130.88 o 
  -1  -9  10      319.12      234.67     60.63 o 
   0  -9  10     2028.26     1961.98    181.37 o 
   1  -9  10     2852.54     2499.74     94.12 o 
   2  -9  10      714.96      809.28     60.79 o 
   3  -9  10     4413.62     4744.92    190.63 o 
   4  -9  10        0.78       31.32     37.25 o 
   5  -9  10      123.53      113.48     32.62 o 
   6  -9  10     1459.16     1336.56     94.77 o 
   7  -9  10       29.81       79.84     95.16 o 
   8  -9  10      640.48      513.53    112.69 o 
  -9  -8  10       46.21       64.00     72.55 o 
  -8  -8  10       15.83       67.42     94.45 o 
  -7  -8  10      508.90      632.89    187.97 o 
  -6  -8  10     4307.64     4534.17    186.85 o 
  -5  -8  10       52.00       28.35     36.04 o 
  -4  -8  10      238.04      177.29     58.55 o 
  -3  -8  10      420.86      445.39     88.34 o 
  -2  -8  10     3567.46     3572.61    242.34 o 
  -1  -8  10       11.16       -5.81     33.68 o 
   0  -8  10     3618.63     3719.52    135.67 o 
   1  -8  10      165.11      187.03     53.57 o 
   2  -8  10     2442.20     2407.05    193.27 o 
   3  -8  10     3956.33     4069.92    201.28 o 
   4  -8  10      234.32      293.56     52.75 o 
   5  -8  10      800.38      813.19     95.06 o 
   6  -8  10      925.40      939.57     57.48 o 
   7  -8  10      216.37      270.16     75.14 o 
   8  -8  10       28.95       27.34    171.97 o 
 -10  -7  10      446.59      413.38    185.17 o 
  -9  -7  10       89.93      221.21    123.81 o 
  -8  -7  10      827.51      934.73    138.73 o 
  -7  -7  10      142.94      342.08     77.36 o 
  -6  -7  10      108.84       18.80     27.81 o 
  -4  -7  10      343.37      280.12     45.93 o 
  -3  -7  10    10019.05    10293.45    320.78 o 
  -2  -7  10     1873.10     1837.37     92.76 o 
  -1  -7  10      312.76      324.36     44.88 o 
   0  -7  10      846.40     1023.44     84.45 o 
   1  -7  10      522.55      514.09     58.07 o 
   2  -7  10      792.57      765.43    113.46 o 
   3  -7  10     5232.39     5389.93    182.71 o 
   4  -7  10        6.36       20.63     31.40 o 
   5  -7  10       22.68       50.48     42.07 o 
   6  -7  10     1306.73     1294.98    123.07 o 
   7  -7  10      416.17      745.05    232.40 o 
   8  -7  10      791.54      654.17    314.42 o 
 -10  -6  10      579.49        9.32    133.75 o 
  -9  -6  10     1439.94     1274.47    186.57 o 
  -8  -6  10      150.14      151.15    100.82 o 
  -7  -6  10      274.72      189.52    113.87 o 
  -6  -6  10      973.84     1016.75    130.03 o 
  -5  -6  10      292.16      296.51     64.36 o 
  -4  -6  10       12.41       28.28     30.99 o 
  -3  -6  10     1742.48     1838.92    125.52 o 
  -2  -6  10      188.00      199.33     30.54 o 
  -1  -6  10     1850.76     1747.29    146.38 o 
   0  -6  10     7857.80     7888.57    179.34 o 
   1  -6  10     4970.03     5134.18    132.04 o 
   2  -6  10     1592.49     1565.94     99.24 o 
   3  -6  10      271.13      285.21     59.91 o 
   4  -6  10       17.75       65.14     31.75 o 
   5  -6  10     1934.48     1951.15    208.85 o 
   6  -6  10      242.24      202.27    113.33 o 
   7  -6  10      336.49      315.51    190.46 o 
   8  -6  10      436.89      714.13    293.76 o 
 -11  -5  10       86.30      -27.19    120.24 o 
 -10  -5  10      109.95      219.35    105.95 o 
  -9  -5  10      512.27      233.49    134.53 o 
  -8  -5  10     1316.98     1233.30    315.36 o 
  -7  -5  10     2688.74     2689.06    210.50 o 
  -6  -5  10      681.57      617.53     46.56 o 
  -5  -5  10     3437.18     3746.51    213.29 o 
  -4  -5  10      947.94      941.37     47.83 o 
  -3  -5  10     4199.97     4100.42    195.35 o 
  -2  -5  10        2.78        0.04     27.49 o 
  -1  -5  10     2063.01     2120.58     73.79 o 
   0  -5  10      283.65      284.52     49.19 o 
   1  -5  10       26.06       31.00     28.20 o 
   2  -5  10     8836.83     9192.42    366.24 o 
   3  -5  10      475.33      574.36    107.71 o 
   4  -5  10      291.13      275.84     57.13 o 
   5  -5  10     2847.77     2731.11    162.73 o 
   6  -5  10       15.48      551.79    389.30 o 
   7  -5  10       33.50      161.41    182.22 o 
   8  -5  10      695.97      380.91    286.15 o 
 -11  -4  10      386.18      273.72    171.81 o 
 -10  -4  10       27.41      357.14    182.69 o 
  -9  -4  10     1070.87      875.07    157.68 o 
  -8  -4  10      477.77      418.89    114.57 o 
  -7  -4  10      641.50      694.19     70.11 o 
  -6  -4  10     1395.55     1323.32     54.25 o 
  -5  -4  10     1607.94     1630.90     71.28 o 
  -4  -4  10     9624.27    10207.64    213.01 o 
  -3  -4  10      187.05      178.93     45.40 o 
  -2  -4  10      971.36      940.81     61.99 o 
  -1  -4  10      871.04      831.75     75.69 o 
   0  -4  10     1200.69     1112.06    130.01 o 
   1  -4  10        2.64       32.30     22.22 o 
   2  -4  10     2814.42     2708.76    100.85 o 
   3  -4  10      141.05      126.60     30.21 o 
   4  -4  10      104.39       94.88     34.76 o 
   5  -4  10     3925.18     3447.94    322.97 o 
   6  -4  10      143.06      352.17    265.18 o 
   7  -4  10       76.85      320.79    180.20 o 
   8  -4  10      115.29     -170.42    223.08 o 
 -12  -3  10      127.37      208.17    160.16 o 
 -11  -3  10      903.91     1099.08    232.71 o 
 -10  -3  10      492.91      700.94    105.08 o 
  -9  -3  10      425.50      319.29     94.74 o 
  -8  -3  10       48.79       83.03     42.85 o 
  -7  -3  10        5.15       58.84     69.05 o 
  -6  -3  10     2923.24     3061.18    127.11 o 
  -5  -3  10     4357.69     4181.25    107.89 o 
  -4  -3  10     3271.00     3312.30    126.86 o 
  -3  -3  10       60.07       45.80     22.53 o 
  -2  -3  10     4396.34     4301.47    102.98 o 
  -1  -3  10    13533.22    13911.97    313.23 o 
   0  -3  10     4148.94     4345.89    127.01 o 
   1  -3  10      214.25      176.93     36.66 o 
   2  -3  10      769.22      734.01     68.75 o 
   3  -3  10       40.92       79.69    101.75 o 
   4  -3  10      533.41      285.69    335.40 o 
   5  -3  10     1513.21     2123.60    362.27 o 
   6  -3  10       25.68      487.64    218.57 o 
   7  -3  10      152.84      436.53    213.45 o 
   8  -3  10      759.03     1228.33    360.56 o 
 -12  -2  10      379.83      363.51    201.95 o 
 -11  -2  10     1396.61     1444.55    178.11 o 
 -10  -2  10     1687.45     1778.69    152.41 o 
  -9  -2  10      299.07      302.45     83.86 o 
  -8  -2  10      603.60      584.98    126.01 o 
  -7  -2  10      639.09      630.16     94.66 o 
  -6  -2  10     3804.08     3885.61    151.22 o 
  -5  -2  10      340.36      387.15     72.82 o 
  -4  -2  10     5265.87     5330.91    154.91 o 
  -3  -2  10       94.48       86.60     26.80 o 
  -2  -2  10       18.58       30.05     15.62 o 
  -1  -2  10      650.03      639.96    120.07 o 
   0  -2  10      619.39      516.25    139.89 o 
   1  -2  10     4744.46     4798.27    106.82 o 
   2  -2  10     3480.96     3442.06    120.66 o 
   3  -2  10     2902.82     2924.17    301.84 o 
   4  -2  10      278.57      227.96     80.19 o 
   5  -2  10      157.40      366.31    201.33 o 
   6  -2  10      150.27      419.90    237.99 o 
   7  -2  10      543.82     1431.22    415.87 o 
 -12  -1  10      463.69      381.38    216.71 o 
 -11  -1  10      471.87      330.03    112.18 o 
 -10  -1  10       76.34       51.84    151.93 o 
  -9  -1  10     3419.37     3656.65    154.12 o 
  -8  -1  10       58.93       62.94     46.64 o 
  -7  -1  10     2691.20     2795.86    292.36 o 
  -6  -1  10     1158.90     1180.84     65.28 o 
  -5  -1  10     3465.35     3578.06    236.13 o 
  -4  -1  10       88.00      110.91     31.03 o 
  -3  -1  10     3403.49     3525.25    137.24 o 
  -2  -1  10      344.07      365.33     56.95 o 
  -1  -1  10     4176.05     4098.27     80.16 o 
   0  -1  10     1112.50     1192.98    200.79 o 
   1  -1  10     1007.09      909.65     66.80 o 
   2  -1  10      336.77      350.19     57.78 o 
   3  -1  10      652.08      587.56    115.87 o 
   4  -1  10     2224.90     2238.11    172.40 o 
   5  -1  10       78.32      142.45    254.46 o 
   6  -1  10       38.71     -191.70    235.82 o 
   7  -1  10      198.51      103.31    197.76 o 
 -12   0  10       66.91      110.44    299.12 o 
 -11   0  10      454.88      587.36    124.63 o 
 -10   0  10       13.28        5.43     58.57 o 
  -9   0  10      799.34      923.41    149.99 o 
  -8   0  10      414.88      414.00    117.29 o 
  -7   0  10      252.70      271.70     48.33 o 
  -6   0  10    10629.13    11116.20    349.55 o 
  -5   0  10     1233.58     1312.25    112.78 o 
  -4   0  10       47.12       26.74     29.56 o 
  -3   0  10     2719.97     2814.42    118.97 o 
  -2   0  10     2141.20     1891.35     88.26 o 
  -1   0  10      764.04      835.50     57.96 o 
   0   0  10      470.61      446.37    150.07 o 
   1   0  10      175.83      242.05    165.37 o 
   2   0  10     3152.14     3214.11    148.81 o 
   3   0  10      915.57      925.50    179.97 o 
   4   0  10      314.54      353.95     92.99 o 
   5   0  10        4.95      249.95    229.76 o 
   6   0  10        6.01      -90.26    206.30 o 
   7   0  10     1774.95      948.71    620.30 o 
 -12   1  10     3318.62     3402.07    284.24 o 
 -11   1  10      489.76      556.41     96.85 o 
 -10   1  10       73.90       22.72     56.00 o 
  -9   1  10      765.68      944.09    254.93 o 
  -8   1  10      164.21      151.65     53.63 o 
  -7   1  10     3724.96     3690.62    138.86 o 
  -6   1  10      951.52      866.63     86.07 o 
  -5   1  10     2735.42     2825.51     88.21 o 
  -4   1  10        1.38      -23.76     27.56 o 
  -3   1  10     6117.08     6089.65    138.74 o 
  -2   1  10     1973.61     2036.65    118.23 o 
  -1   1  10      702.02      654.78     48.44 o 
   0   1  10     1244.08     1333.95     62.52 o 
   1   1  10     1955.57     1986.85    100.50 o 
   2   1  10     1818.09     1779.41    128.86 o 
   3   1  10       59.37      105.53     78.06 o 
   4   1  10      542.89      502.84    141.66 o 
   5   1  10      227.82      -77.36    221.21 o 
   6   1  10      104.67      128.32    158.30 o 
 -12   2  10      159.60      244.43     71.17 o 
 -11   2  10      313.28      284.24    133.60 o 
 -10   2  10     1404.17     1527.52    109.52 o 
  -9   2  10     2947.56     2844.00    277.30 o 
  -8   2  10     1745.78     1703.44    191.93 o 
  -7   2  10      585.93      637.59    137.89 o 
  -6   2  10     1457.70     1562.44     80.94 o 
  -5   2  10       10.23       23.02     35.01 o 
  -4   2  10     2561.51     2535.52     68.81 o 
  -3   2  10      207.20      241.03     37.03 o 
  -2   2  10     2611.61     2699.38    148.28 o 
  -1   2  10     1292.91     1316.80     43.88 o 
   0   2  10      776.66      767.49     55.43 o 
   1   2  10      887.39      987.13     68.82 o 
   2   2  10      572.36      536.79    135.39 o 
   3   2  10      751.44      929.35    144.75 o 
   4   2  10      127.72      102.46    157.37 o 
   5   2  10      560.35      475.36    218.57 o 
 -12   3  10        2.38      -12.10     70.98 o 
 -11   3  10       62.86       22.78     62.26 o 
 -10   3  10       58.19       64.06     56.58 o 
  -9   3  10     1567.04     1737.34    240.79 o 
  -8   3  10      466.77      435.60    112.66 o 
  -7   3  10     6407.29     6749.78    269.59 o 
  -6   3  10      589.30      568.73     92.11 o 
  -5   3  10     1115.53     1143.78     56.90 o 
  -4   3  10     1785.89     1738.83     70.19 o 
  -3   3  10       46.06       17.94     26.49 o 
  -2   3  10       71.55       22.07     30.37 o 
  -1   3  10     5460.83     5612.35    244.21 o 
   0   3  10       91.65      110.55     37.67 o 
   1   3  10      388.30      433.50     94.18 o 
   2   3  10     1271.85     1265.25     71.70 o 
   3   3  10     1304.75     1386.38    225.33 o 
   4   3  10      320.83      230.98    292.13 o 
   5   3  10      557.83      361.49    229.45 o 
 -12   4  10       37.15       75.65     53.87 o 
 -11   4  10      508.48      614.76    175.39 o 
 -10   4  10      541.04      718.67    314.97 o 
  -9   4  10      660.15      544.78    115.35 o 
  -8   4  10      301.88      339.19     65.71 o 
  -7   4  10      977.39     1012.74     75.59 o 
  -6   4  10     1461.80     1407.36    100.63 o 
  -5   4  10        2.00      -32.88     29.90 o 
  -4   4  10     8709.14     9121.88    232.63 o 
  -3   4  10      438.12      368.99     72.99 o 
  -2   4  10      553.17      558.11     47.06 o 
  -1   4  10      104.43       79.46     35.96 o 
   0   4  10      239.60      152.60    103.15 o 
   1   4  10      511.60      525.24    103.51 o 
   2   4  10      761.43      648.89    149.60 o 
   3   4  10      333.29      356.57    129.79 o 
   4   4  10        3.55       14.53     66.95 o 
 -12   5  10      189.88      113.34     61.74 o 
 -11   5  10      686.30      593.25    106.30 o 
 -10   5  10     1235.35     1386.66    205.84 o 
  -9   5  10      820.48      718.64    102.59 o 
  -8   5  10       75.18       69.57     33.21 o 
  -7   5  10      539.76      556.02    114.54 o 
  -6   5  10       83.98       87.83     33.79 o 
  -5   5  10       99.09       87.13     33.24 o 
  -4   5  10      188.69      164.60     57.02 o 
  -3   5  10     1981.19     1948.49     63.51 o 
  -2   5  10      267.60      305.56     58.57 o 
  -1   5  10     6802.07     6984.18    212.83 o 
   0   5  10     2012.84     2091.30    118.63 o 
   1   5  10       69.02       63.73     45.99 o 
   2   5  10      191.04      148.36     49.69 o 
   3   5  10      350.50      335.85     98.64 o 
 -12   6  10       40.52      -19.22     76.40 o 
 -11   6  10      212.50      266.64    128.63 o 
 -10   6  10      992.67      821.26    181.02 o 
  -9   6  10      294.93      335.13     85.14 o 
  -8   6  10     1654.58     1881.31    130.64 o 
  -7   6  10      638.20      652.49    148.63 o 
  -6   6  10     3332.52     3398.90    180.44 o 
  -5   6  10     1884.86     1886.21    201.56 o 
  -4   6  10        3.53       33.61     28.82 o 
  -3   6  10        5.72        4.70     20.74 o 
  -2   6  10     1156.67     1032.80    105.65 o 
  -1   6  10      543.32      583.94     65.88 o 
   0   6  10     1552.64     1516.58    117.52 o 
   1   6  10     1745.64     1807.76     87.01 o 
   2   6  10      187.91      123.81     50.80 o 
 -11   7  10       13.91       62.63    112.78 o 
 -10   7  10      682.05      694.43    145.95 o 
  -9   7  10      179.10      158.79    135.85 o 
  -8   7  10        9.77       59.91     65.17 o 
  -7   7  10      927.67      875.55    127.57 o 
  -6   7  10        6.50       -8.39     64.94 o 
  -5   7  10     4068.42     4646.44    319.08 o 
  -4   7  10        0.56       -7.61     31.38 o 
  -3   7  10       78.00       59.65     76.12 o 
  -2   7  10      300.44      165.60     73.32 o 
  -1   7  10       36.00       89.17     34.64 o 
   0   7  10        0.12      108.12     51.26 o 
   1   7  10      818.75      956.78    112.01 o 
 -11   8  10     1602.85     1172.10    514.67 o 
 -10   8  10      364.97      269.99    163.74 o 
  -9   8  10      978.19      764.31    251.35 o 
  -8   8  10      192.02       93.21     69.28 o 
  -7   8  10      212.75       74.10     70.06 o 
  -6   8  10      914.46      796.93    243.43 o 
  -5   8  10      299.50      276.36    102.53 o 
  -4   8  10     1106.75      805.63    241.88 o 
  -3   8  10      117.09       74.26     58.57 o 
  -2   8  10     1952.50     2095.33    128.01 o 
  -1   8  10      322.01      185.80     80.16 o 
   0   8  10      454.22      482.51    154.26 o 
 -10   9  10       14.88       83.58     51.26 o 
  -9   9  10       63.08      100.20     83.89 o 
  -8   9  10      583.97      552.73    336.17 o 
  -7   9  10      745.38      576.81    186.11 o 
  -6   9  10        5.58       83.27     48.78 o 
  -5   9  10       75.29      120.70     77.21 o 
  -4   9  10       79.58      131.89     97.71 o 
  -3   9  10        4.09       85.29     71.30 o 
  -2   9  10      166.85      119.31     66.95 o 
  -8  10  10      708.64      553.35    157.21 o 
  -7  10  10        7.61      -51.89     77.21 o 
  -6  10  10      941.47      728.58    196.20 o 
  -5  10  10      182.97      124.90     77.05 o 
  -4  10  10     1028.96      700.46    186.88 o 
  -1 -14  11      346.35      356.99     95.69 o 
   0 -14  11       25.99       91.50     54.37 o 
   1 -14  11      498.78      334.31    175.39 o 
   2 -14  11      168.47      112.01    111.54 o 
   3 -14  11      964.50      963.78    100.20 o 
  -3 -13  11       34.05       40.42     35.20 o 
  -2 -13  11      555.29      432.41    128.83 o 
  -1 -13  11       17.61       58.03     32.23 o 
   0 -13  11     1219.23      923.54    179.12 o 
   1 -13  11      164.65      101.85     53.45 o 
   2 -13  11      114.49       98.34     33.54 o 
   3 -13  11     1482.10     1464.88     83.28 o 
   4 -13  11        0.61       42.80     29.15 o 
   5 -13  11        5.47      202.28    139.66 o 
  -5 -12  11      191.66      122.83     47.09 o 
  -4 -12  11      272.25      258.46    108.76 o 
  -3 -12  11       45.43       95.97     42.25 o 
  -2 -12  11       64.07       11.86     34.83 o 
  -1 -12  11       24.36       84.65     50.68 o 
   0 -12  11      133.26      117.82     35.14 o 
   1 -12  11      136.66      128.61     44.33 o 
   2 -12  11      448.30      355.88     69.21 o 
   3 -12  11     2062.66     2066.62    218.26 o 
   4 -12  11      301.21      192.36     57.86 o 
   5 -12  11       89.76       33.26     42.57 o 
   6 -12  11     1232.58     1324.19    203.70 o 
  -6 -11  11      186.28      141.65     54.29 o 
  -5 -11  11      277.39      177.51     55.87 o 
  -4 -11  11     3922.06     3755.26    169.47 o 
  -3 -11  11     2028.32     2193.24    191.45 o 
  -2 -11  11      188.55      187.64     67.63 o 
  -1 -11  11      569.95      291.60    219.35 o 
   0 -11  11      656.61      500.87    116.98 o 
   1 -11  11     1228.11     1271.64     83.48 o 
   2 -11  11      325.19      337.41    156.28 o 
   3 -11  11     1760.17     1634.64    115.03 o 
   4 -11  11      152.57      150.88     44.81 o 
   5 -11  11       72.95       91.65     69.97 o 
   6 -11  11      321.36      300.43     59.11 o 
  -7 -10  11        5.88      130.18     82.18 o 
  -6 -10  11       80.00      117.98     58.72 o 
  -5 -10  11      896.98      754.64    152.84 o 
  -4 -10  11      211.37      224.61     56.27 o 
  -3 -10  11      732.67      601.13    106.12 o 
  -2 -10  11      293.77      161.22     71.85 o 
  -1 -10  11       33.49       56.11     38.39 o 
   0 -10  11        6.73        1.31     75.42 o 
   1 -10  11     1821.82     1865.24     92.40 o 
   2 -10  11      118.37      219.69     49.58 o 
   3 -10  11       11.44       78.95     33.48 o 
   4 -10  11      414.62      652.07     88.88 o 
   5 -10  11       80.20      128.72    119.46 o 
   6 -10  11      629.30      486.52    117.77 o 
   7 -10  11       81.43       45.38     33.65 o 
  -8  -9  11      832.24      568.11    163.58 o 
  -7  -9  11       74.29       55.30     62.61 o 
  -6  -9  11      122.09       40.46     58.93 o 
  -5  -9  11     1107.54     1243.27    222.22 o 
  -4  -9  11      669.15      692.84    143.82 o 
  -3  -9  11      176.86      127.76     55.54 o 
  -2  -9  11     1886.60     1992.47    126.14 o 
  -1  -9  11      314.91      427.20     63.75 o 
   0  -9  11      495.12      573.10     81.97 o 
   1  -9  11     2864.89     2950.41    112.34 o 
   2  -9  11       16.96       34.99     29.10 o 
   3  -9  11      156.36      221.26     43.69 o 
   4  -9  11       22.57       75.34     75.76 o 
   5  -9  11      981.70     1062.41     66.97 o 
   6  -9  11      184.42       90.41     72.76 o 
   7  -9  11      191.69      140.22     41.55 o 
  -9  -8  11        1.12      -15.69    104.08 o 
  -8  -8  11      356.24      265.18    149.60 o 
  -7  -8  11      190.87       61.05     87.77 o 
  -6  -8  11      478.48      337.41     77.83 o 
  -5  -8  11     4453.33     4565.41    167.05 o 
  -4  -8  11      252.38      149.38     74.82 o 
  -3  -8  11      858.49      681.80    148.63 o 
  -2  -8  11      468.09      587.63     93.93 o 
  -1  -8  11      184.52      184.87     45.02 o 
   0  -8  11      721.20      737.15    101.24 o 
   1  -8  11     1898.87     1678.92     63.55 o 
   2  -8  11     1144.24     1205.84     77.93 o 
   3  -8  11      320.64      324.38     52.11 o 
   4  -8  11      251.53      374.66     58.35 o 
   5  -8  11      658.72      709.69    117.20 o 
   6  -8  11      521.16      488.43     93.71 o 
   7  -8  11      102.32      319.89     85.16 o 
 -10  -7  11      171.05      136.08    123.97 o 
  -9  -7  11      229.17       67.11    116.67 o 
  -8  -7  11      212.50      167.31    109.52 o 
  -7  -7  11       41.34       45.67     56.39 o 
  -6  -7  11      120.24       81.40     47.38 o 
  -5  -7  11     2906.05     2946.86    129.40 o 
  -4  -7  11     1185.42     1248.58     94.06 o 
  -3  -7  11     1537.19     1441.76     84.32 o 
  -2  -7  11     6364.47     6656.95    289.02 o 
  -1  -7  11     1600.86     1558.07     87.90 o 
   0  -7  11     5443.63     5318.02    170.57 o 
   1  -7  11      555.99      722.20    100.00 o 
   2  -7  11       12.19       -4.60     35.64 o 
   3  -7  11      466.82      585.03     85.78 o 
   4  -7  11      216.34      239.60     49.81 o 
   5  -7  11     1723.14     1889.14    160.42 o 
   6  -7  11      330.80      493.38    103.99 o 
   7  -7  11       23.63       75.53     64.93 o 
 -10  -6  11       10.56      184.55    120.08 o 
  -9  -6  11     1851.17     1969.03    219.20 o 
  -8  -6  11      123.96       84.35    106.41 o 
  -7  -6  11     1785.35     1486.05    452.68 o 
  -6  -6  11     2505.39     2444.08    409.19 o 
  -5  -6  11      985.71      866.99    215.00 o 
  -4  -6  11       81.68       89.17     55.07 o 
  -3  -6  11     3577.62     3642.08    154.01 o 
  -2  -6  11     1063.42     1015.62     72.33 o 
  -1  -6  11      529.54      698.38     99.10 o 
   0  -6  11     3878.54     3866.35    122.84 o 
   1  -6  11     1099.68     1207.38    161.41 o 
   2  -6  11      354.44      323.68     74.29 o 
   3  -6  11     3286.25     3218.63    169.50 o 
   4  -6  11       96.97       98.66     30.24 o 
   5  -6  11      280.71      250.67     77.42 o 
   6  -6  11     1040.15     1066.50    138.03 o 
   7  -6  11       58.19      144.27    148.36 o 
 -11  -5  11      256.95      170.73    128.16 o 
 -10  -5  11      244.58      143.07    100.04 o 
  -9  -5  11      102.11       87.15    102.37 o 
  -8  -5  11       31.69        4.35     94.92 o 
  -7  -5  11      181.34      249.80    134.22 o 
  -6  -5  11     8377.68     7844.11    494.47 o 
  -5  -5  11        8.90       -2.12     11.77 o 
  -4  -5  11        1.79        9.33     18.23 o 
  -3  -5  11      478.42      480.67     43.48 o 
  -2  -5  11     3239.03     3361.70     99.01 o 
  -1  -5  11      550.16      564.38     44.85 o 
   0  -5  11     3741.07     3716.11    115.44 o 
   1  -5  11     2338.29     2367.71    142.01 o 
   2  -5  11     5207.15     5083.27    166.64 o 
   3  -5  11     4853.12     4990.05    160.01 o 
   4  -5  11       19.38       -3.60     38.86 o 
   5  -5  11      965.41      952.84     74.59 o 
   6  -5  11      110.11      203.79    165.68 o 
   7  -5  11      347.06      166.69    204.13 o 
 -11  -4  11       60.79      199.31    132.05 o 
 -10  -4  11      120.49      110.14    128.63 o 
  -9  -4  11      272.61      526.01    145.87 o 
  -8  -4  11     1632.20     1478.44    132.98 o 
  -7  -4  11       13.51       10.24     25.04 o 
  -6  -4  11      870.16      860.48     98.01 o 
  -5  -4  11      782.95      923.94     78.26 o 
  -4  -4  11     1575.31     1728.64     66.11 o 
  -3  -4  11    13184.83    13004.55    316.13 o 
  -2  -4  11     2045.20     2088.65     75.30 o 
  -1  -4  11     2088.90     1958.53     84.05 o 
   0  -4  11        0.16       30.96     43.20 o 
   1  -4  11      111.45      242.65    128.94 o 
   2  -4  11        5.10       27.16     23.43 o 
   3  -4  11     2554.51     2505.55     92.28 o 
   4  -4  11      346.48      370.51     70.52 o 
   5  -4  11       12.80      123.06    112.63 o 
   6  -4  11      831.50      604.30    193.25 o 
   7  -4  11      141.46      -60.90    193.25 o 
 -11  -3  11       10.05     -100.35    151.77 o 
 -10  -3  11     1058.58     1092.09    342.70 o 
  -9  -3  11     1452.21     1570.98    147.11 o 
  -8  -3  11       15.09       41.37     40.94 o 
  -7  -3  11      509.68      453.48     75.79 o 
  -6  -3  11     4403.83     4393.12    168.02 o 
  -5  -3  11      429.87      400.37     55.32 o 
  -4  -3  11       82.41       35.24     31.46 o 
  -3  -3  11     4208.85     4382.40    110.92 o 
  -2  -3  11       36.80       69.39     29.90 o 
  -1  -3  11     1538.22     1619.46     73.54 o 
   0  -3  11     4203.53     4242.68    130.50 o 
   1  -3  11     2262.23     2278.06    103.68 o 
   2  -3  11     2480.45     2621.93     72.91 o 
   3  -3  11      540.07      400.59    103.91 o 
   4  -3  11      366.77      338.11    111.03 o 
   5  -3  11      670.21      619.59    290.89 o 
   6  -3  11      164.80     -153.33    172.28 o 
 -12  -2  11      381.70      446.93    147.11 o 
 -11  -2  11      526.13      488.17    124.78 o 
 -10  -2  11       97.88       60.39     69.31 o 
  -9  -2  11      432.34      475.56    161.41 o 
  -8  -2  11      134.84       75.49     50.40 o 
  -7  -2  11     2136.93     2166.60    109.83 o 
  -6  -2  11     2741.47     2746.56    110.64 o 
  -5  -2  11      409.89      375.99     81.75 o 
  -4  -2  11      558.32      596.64     47.94 o 
  -3  -2  11     6803.39     6391.07    170.86 o 
  -2  -2  11      285.06      324.00     71.06 o 
  -1  -2  11     1736.25     1684.90    100.67 o 
   0  -2  11     1951.76     2016.21    101.97 o 
   1  -2  11      910.26      985.33     69.39 o 
   2  -2  11     8077.25     7795.14    418.35 o 
   3  -2  11      402.64      507.27    118.40 o 
   4  -2  11       71.81       99.96     55.09 o 
   5  -2  11     1839.69     1723.94    602.05 o 
   6  -2  11        0.38      218.88    236.90 o 
   7  -2  11       49.14      379.82    257.41 o 
 -12  -1  11        9.21      160.96     67.82 o 
 -11  -1  11      121.83      146.66     92.90 o 
 -10  -1  11      145.61      122.64     66.06 o 
  -9  -1  11     4308.69     4551.03    218.41 o 
  -8  -1  11      369.20      362.23     90.02 o 
  -7  -1  11      158.73      165.28     45.39 o 
  -6  -1  11     1251.21     1211.66     48.09 o 
  -5  -1  11     1417.94     1401.22     78.37 o 
  -4  -1  11     7279.28     7694.06    167.85 o 
  -3  -1  11        9.56       37.54     20.12 o 
  -2  -1  11      137.76      103.47     34.04 o 
  -1  -1  11      141.48      188.63     56.72 o 
   0  -1  11     1398.27     1657.30    124.51 o 
   1  -1  11      354.74      281.46    155.11 o 
   2  -1  11     1713.93     1812.15    130.93 o 
   3  -1  11      271.06      344.33     77.05 o 
   4  -1  11       66.20       70.54     37.90 o 
   5  -1  11     2001.61     2201.06    336.79 o 
   6  -1  11       90.59      344.87    205.06 o 
 -12   0  11       53.61       17.07     73.63 o 
 -11   0  11      789.69      946.20    153.16 o 
 -10   0  11       88.11      108.65     43.75 o 
  -9   0  11       47.00       36.51     91.19 o 
  -8   0  11       17.79        6.07     41.79 o 
  -7   0  11      667.20      616.23    159.33 o 
  -6   0  11     1302.87     1477.54    185.80 o 
  -5   0  11     3633.41     3601.43    149.33 o 
  -4   0  11     3114.21     3154.73    118.24 o 
  -3   0  11       30.96       47.74     25.43 o 
  -2   0  11     1629.98     1693.53     71.29 o 
  -1   0  11     8461.84     8494.77    241.95 o 
   0   0  11     1903.23     2260.25    179.73 o 
   1   0  11        8.28       99.58     81.40 o 
   2   0  11     1151.49     1216.96    147.50 o 
   3   0  11      118.53       88.76    105.25 o 
   4   0  11      110.96       98.45    265.80 o 
   5   0  11      967.71      667.75    196.98 o 
   6   0  11      213.09      339.90    299.98 o 
 -12   1  11      555.28      617.89    139.71 o 
 -11   1  11     1158.33     1304.74    189.29 o 
 -10   1  11     1196.35     1171.83    182.41 o 
  -9   1  11       15.10       29.25     31.53 o 
  -8   1  11       51.47       72.95     32.80 o 
  -7   1  11     2367.71     2403.69     81.83 o 
  -6   1  11      744.27      581.67    111.46 o 
  -5   1  11       72.28       73.82     27.90 o 
  -4   1  11     6507.76     6752.86    213.35 o 
  -3   1  11      289.70      346.66     55.21 o 
  -2   1  11       21.91       38.85     23.39 o 
  -1   1  11     1372.11     1351.32     48.24 o 
   0   1  11       15.76       31.10     21.19 o 
   1   1  11     3821.10     3923.44    186.85 o 
   2   1  11     1624.16     1445.25    285.92 o 
   3   1  11      310.53      322.21    133.83 o 
   4   1  11      166.26      211.84    247.31 o 
   5   1  11      205.09      133.50     70.29 o 
 -12   2  11       27.75      -62.61     73.26 o 
 -11   2  11      513.54      517.97    224.40 o 
 -10   2  11      586.05      609.24    143.11 o 
  -9   2  11     2644.12     2612.78    126.17 o 
  -8   2  11        6.76       33.88     28.11 o 
  -7   2  11     1795.04     1699.26     82.02 o 
  -6   2  11      767.97      763.93    136.91 o 
  -5   2  11     2021.27     2048.82    103.26 o 
  -4   2  11      245.02      275.65     47.80 o 
  -3   2  11      418.40      329.38    115.73 o 
  -2   2  11       58.87       40.11     29.83 o 
  -1   2  11     3119.49     3115.20    250.96 o 
   0   2  11     1475.69     1337.45     59.34 o 
   1   2  11     1137.10     1303.39    150.53 o 
   2   2  11      149.92      119.01    188.59 o 
   3   2  11      201.02      146.65     85.12 o 
   4   2  11      989.71      956.96    191.93 o 
   5   2  11        0.15       39.87     93.29 o 
 -12   3  11      157.68      237.76    134.45 o 
 -11   3  11        6.07      104.85     52.69 o 
 -10   3  11      164.51       92.85     67.25 o 
  -9   3  11      116.18       90.86     49.31 o 
  -8   3  11     1866.78     1936.77    134.54 o 
  -7   3  11       75.73       46.61     25.11 o 
  -6   3  11     9803.38     9862.68    349.91 o 
  -5   3  11     1532.31     1566.91    160.01 o 
  -4   3  11        1.79        3.31     22.44 o 
  -3   3  11      483.40      457.09     89.29 o 
  -2   3  11     1982.52     1761.19    128.78 o 
  -1   3  11      212.74      193.78     66.20 o 
   0   3  11      144.30      112.88     71.07 o 
   1   3  11       93.13      131.49     87.85 o 
   2   3  11     1058.93     1124.16    443.52 o 
   3   3  11      457.33      483.91     77.98 o 
   4   3  11       16.46      114.21    155.81 o 
 -12   4  11     1840.63     2227.54    140.67 o 
 -11   4  11      366.57      379.82     93.78 o 
 -10   4  11        1.31       66.39     48.82 o 
  -9   4  11       15.08       58.70     35.79 o 
  -8   4  11       48.25       91.94     43.73 o 
  -7   4  11      279.69      358.56     74.53 o 
  -6   4  11      609.21      598.61     60.12 o 
  -5   4  11     4516.45     4605.70    164.33 o 
  -4   4  11        7.54       17.45     23.45 o 
  -3   4  11     3342.40     3471.24    128.13 o 
  -2   4  11     2125.65     2091.34     85.73 o 
  -1   4  11        6.77       55.71     32.93 o 
   0   4  11     1461.98     1440.37    100.35 o 
   1   4  11     1406.09     1466.82    103.93 o 
   2   4  11      363.76      403.45     71.65 o 
   3   4  11      297.97      325.76    137.79 o 
 -12   5  11      216.23      299.01     85.05 o 
 -11   5  11      867.60     1384.45    225.18 o 
 -10   5  11      628.62      639.29    293.30 o 
  -9   5  11     2145.66     2214.12    206.15 o 
  -8   5  11      283.29      241.41     66.09 o 
  -7   5  11      298.20      298.78     69.14 o 
  -6   5  11      155.79       94.98     43.28 o 
  -5   5  11      225.63      175.68     38.08 o 
  -4   5  11       47.85       50.18     26.78 o 
  -3   5  11     1015.63      915.86    124.23 o 
  -2   5  11     3478.63     3547.56    116.11 o 
  -1   5  11     1911.30     1776.01    103.78 o 
   0   5  11      136.29       93.95     25.87 o 
   1   5  11      306.78      299.31     59.20 o 
   2   5  11      121.02       93.67     23.79 o 
 -11   6  11      134.08      561.84    283.90 o 
 -10   6  11        5.08       71.29     78.99 o 
  -9   6  11     2025.17     1945.83    132.27 o 
  -8   6  11      206.43      206.72     78.37 o 
  -7   6  11     4692.75     4759.61    254.10 o 
  -6   6  11      174.92      144.40     46.14 o 
  -5   6  11        3.40       35.09     20.59 o 
  -4   6  11       48.38       59.48     35.24 o 
  -3   6  11      107.59       67.77     28.77 o 
  -2   6  11      146.14      164.38     40.64 o 
  -1   6  11     1304.98     1428.11    246.54 o 
   0   6  11      116.75      129.40     88.24 o 
   1   6  11      254.05      246.07    103.93 o 
 -11   7  11       52.35       96.17     59.38 o 
 -10   7  11        5.30       21.49     68.66 o 
  -9   7  11      316.78      199.16    130.80 o 
  -8   7  11       74.77       74.41     59.03 o 
  -7   7  11      442.85      476.45    169.33 o 
  -6   7  11     1905.84     1916.06    192.16 o 
  -5   7  11       14.41      100.98     66.18 o 
  -4   7  11     3035.20     3181.67    195.27 o 
  -3   7  11      283.39      182.38     78.30 o 
  -2   7  11      414.67      402.35    129.40 o 
  -1   7  11        1.08       90.57     33.71 o 
   0   7  11       43.09       99.11     43.03 o 
 -10   8  11      549.28      308.05    133.60 o 
  -9   8  11       23.02        4.66     57.79 o 
  -8   8  11      252.25      132.05    100.04 o 
  -7   8  11        3.52      117.13     48.47 o 
  -6   8  11       35.50      121.17     77.67 o 
  -5   8  11      185.02      164.67     77.05 o 
  -4   8  11      442.76      482.66    146.34 o 
  -3   8  11     2173.71     2046.55    289.57 o 
  -2   8  11      200.58      156.90     59.81 o 
  -1   8  11     1732.84     1571.34     99.58 o 
  -8   9  11      537.36      501.46    220.75 o 
  -7   9  11      377.84      393.65    118.53 o 
  -6   9  11      228.15      229.29    122.41 o 
  -5   9  11      301.81      290.34    113.25 o 
  -4   9  11      302.42      259.90    112.01 o 
  -3   9  11       71.62      -34.95     65.71 o 
  -3 -13  12      220.62      119.48     83.14 o 
  -2 -13  12      172.63       93.90     51.21 o 
  -1 -13  12      718.93      633.24    104.78 o 
   0 -13  12       79.20      135.95     72.55 o 
   1 -13  12     1445.56     1407.94    189.83 o 
   2 -13  12       16.30       59.93     25.48 o 
   3 -13  12       30.72       37.17     23.25 o 
   4 -13  12      867.86      899.85     71.57 o 
  -5 -12  12     1133.09      773.43    168.54 o 
  -4 -12  12        6.61      -24.88     48.87 o 
  -3 -12  12      413.00      295.03    116.67 o 
  -2 -12  12      898.09      927.84     64.09 o 
  -1 -12  12      154.28      184.56     48.19 o 
   0 -12  12      297.96      283.40     74.02 o 
   1 -12  12      230.83      194.73     56.21 o 
   2 -12  12       51.50       75.07     36.47 o 
   3 -12  12      183.45      168.22     44.68 o 
   4 -12  12      409.77      555.79    165.91 o 
   5 -12  12       10.71       42.80     45.75 o 
  -6 -11  12        8.14       11.27     53.18 o 
  -5 -11  12      385.99      326.95     81.66 o 
  -4 -11  12       45.42       63.15     32.88 o 
  -3 -11  12       25.02       20.70     76.82 o 
  -2 -11  12      209.35      269.92     76.56 o 
  -1 -11  12      393.19      345.95    120.78 o 
   0 -11  12      249.94      224.95     50.12 o 
   1 -11  12     1016.80      955.86     59.61 o 
   2 -11  12        9.50       34.97     28.53 o 
   3 -11  12      794.55      592.29    118.42 o 
   4 -11  12      931.17      850.88    164.47 o 
   5 -11  12      225.10      274.83     62.91 o 
  -7 -10  12      347.52      506.12    181.91 o 
  -6 -10  12      106.09      144.79     72.16 o 
  -5 -10  12      180.63      142.92     65.49 o 
  -4 -10  12      469.36      390.55    106.93 o 
  -3 -10  12       16.60       -9.17     42.40 o 
  -2 -10  12     1020.89     1124.09    162.94 o 
  -1 -10  12       62.83       55.22     64.86 o 
   0 -10  12     2891.04     2883.25    178.15 o 
   1 -10  12      252.67      267.94     53.91 o 
   2 -10  12        3.32        0.19     44.20 o 
   3 -10  12     2588.81     2571.23    158.75 o 
   4 -10  12      207.27      133.69     65.06 o 
   5 -10  12       37.12       74.86     89.01 o 
   6 -10  12        2.83       72.58     33.22 o 
  -8  -9  12      283.20      206.61    118.84 o 
  -7  -9  12     1031.14      952.59    140.74 o 
  -6  -9  12      121.71       74.91     53.44 o 
  -5  -9  12      298.46      232.71     71.81 o 
  -4  -9  12      476.64      332.11     99.37 o 
  -3  -9  12       23.94       43.80     27.09 o 
  -2  -9  12      142.34      159.20     52.90 o 
  -1  -9  12        3.52       38.03     59.11 o 
   0  -9  12      634.59      657.49    112.16 o 
   1  -9  12      126.52      120.92     40.36 o 
   2  -9  12      599.00      510.62     83.79 o 
   3  -9  12     2791.58     2885.44    166.41 o 
   4  -9  12       33.77       25.94     58.33 o 
   5  -9  12      186.11      133.89     51.73 o 
   6  -9  12     2070.10     2111.38    124.26 o 
  -9  -8  12      100.81      -39.30    111.23 o 
  -7  -8  12     1417.38     1224.29    459.67 o 
  -6  -8  12     1436.14     1227.87    376.87 o 
  -5  -8  12     1121.97     1109.74    184.55 o 
  -4  -8  12     4544.17     4544.40    188.75 o 
  -3  -8  12     3168.17     3112.30    190.46 o 
  -2  -8  12      288.45      377.26     60.74 o 
  -1  -8  12      518.07      578.42     79.91 o 
   0  -8  12     1975.31     1915.59    113.01 o 
   1  -8  12      774.91      886.64     55.35 o 
   2  -8  12      427.92      401.26     79.34 o 
   3  -8  12     3299.80     3452.70    165.50 o 
   4  -8  12       41.54       91.98     41.34 o 
   5  -8  12       45.93       98.16     47.97 o 
   6  -8  12      710.09      551.97    277.06 o 
  -9  -7  12      273.23       66.80    125.37 o 
  -8  -7  12      667.10      663.49    248.56 o 
  -7  -7  12        3.73       75.81     80.78 o 
  -6  -7  12      146.66      255.08     63.07 o 
  -5  -7  12      875.10      963.19    110.60 o 
  -4  -7  12      556.15      486.99    111.74 o 
  -3  -7  12     1969.46     2029.23     79.30 o 
  -2  -7  12      453.05      499.57     82.75 o 
  -1  -7  12       94.31      126.27     29.98 o 
   0  -7  12        4.01       48.64     45.58 o 
   1  -7  12     1115.86     1005.31     68.56 o 
   2  -7  12      160.98      222.15     38.84 o 
   3  -7  12      217.94      270.74     52.83 o 
   4  -7  12       10.34       64.53     33.96 o 
   5  -7  12       25.45       41.20     27.62 o 
   6  -7  12     1155.27     1628.78    400.49 o 
 -10  -6  12     1108.67     1657.71    238.46 o 
  -9  -6  12      123.99      220.59    119.46 o 
  -8  -6  12     2261.99     1856.87    613.16 o 
  -7  -6  12       23.35       59.96     73.17 o 
  -6  -6  12       59.16      105.17     53.13 o 
  -5  -6  12     1600.08     1648.39    117.91 o 
  -4  -6  12      701.98      612.09     77.85 o 
  -3  -6  12      910.56     1045.39    164.79 o 
  -2  -6  12     1560.60     1560.30     33.07 o 
  -1  -6  12     1779.52     1740.76     76.89 o 
   0  -6  12      665.31      770.84     98.01 o 
   1  -6  12     3636.16     3520.40    160.18 o 
   2  -6  12       56.01       80.79     30.40 o 
   3  -6  12      448.82      529.16     79.46 o 
   4  -6  12        4.08       70.48     31.30 o 
   5  -6  12      718.32      575.95    145.90 o 
   6  -6  12        0.52       31.95     74.18 o 
 -10  -5  12      358.11      430.78    243.27 o 
  -9  -5  12      292.57      302.46    141.52 o 
  -8  -5  12     1173.97     1415.84    204.13 o 
  -7  -5  12      247.39      416.64    143.54 o 
  -6  -5  12       14.57       -0.16     74.10 o 
  -5  -5  12     5687.61     5812.95    312.87 o 
  -4  -5  12      360.81      360.59     41.13 o 
  -3  -5  12     2596.18     2633.20    125.82 o 
  -2  -5  12      107.31       88.51     14.53 o 
  -1  -5  12       54.81       51.23     45.45 o 
   0  -5  12        3.45       32.89     17.33 o 
   1  -5  12      890.65      924.88    116.86 o 
   2  -5  12     1932.00     1836.43     65.51 o 
   3  -5  12       15.16       24.71     85.21 o 
   4  -5  12        9.45      185.83    155.50 o 
   5  -5  12     1450.30     1458.07    294.54 o 
   6  -5  12      232.82      230.71    132.74 o 
 -11  -4  12      642.77      823.96    209.87 o 
 -10  -4  12       41.21      -24.23    134.06 o 
  -9  -4  12      291.43      196.98    125.37 o 
  -8  -4  12     1223.29     1145.69    369.11 o 
  -7  -4  12      618.91      521.50    206.30 o 
  -6  -4  12        0.15        7.17     15.22 o 
  -5  -4  12     4619.46     4658.62    187.56 o 
  -4  -4  12     2175.59     2281.33     98.67 o 
  -3  -4  12      398.34      376.26     44.01 o 
  -2  -4  12     2632.00     2617.90     76.63 o 
  -1  -4  12      170.12      127.45     35.67 o 
   0  -4  12     6961.30     7182.96    204.87 o 
   1  -4  12      256.70      298.06     70.03 o 
   2  -4  12       82.11       69.80     26.98 o 
   3  -4  12      106.61       36.45     50.25 o 
   4  -4  12      277.56      299.63     54.25 o 
   5  -4  12     2282.08     2320.34    194.18 o 
   6  -4  12      301.30      302.30    165.76 o 
 -11  -3  12     1320.23     1706.18    288.95 o 
 -10  -3  12      180.96      254.93    136.86 o 
  -9  -3  12     2336.63     2153.27    266.58 o 
  -8  -3  12      528.67      407.67     81.69 o 
  -7  -3  12     1417.76     1203.12     86.14 o 
  -6  -3  12     3952.93     3877.82    211.12 o 
  -5  -3  12      869.15      947.12     47.23 o 
  -4  -3  12      207.31      191.84     42.66 o 
  -3  -3  12     5283.68     5181.81    151.41 o 
  -2  -3  12     1020.55     1028.76     70.29 o 
  -1  -3  12      264.69      241.57     71.15 o 
   0  -3  12     3607.70     3975.47    184.71 o 
   1  -3  12      127.26      140.10     33.95 o 
   2  -3  12       55.01       78.06     56.62 o 
   3  -3  12     2021.67     1848.38     94.12 o 
   4  -3  12        7.73       44.08     36.79 o 
   5  -3  12      267.59       64.74    119.54 o 
   6  -3  12      466.72      266.44     93.08 o 
 -12  -2  12       11.44      -64.16    117.75 o 
 -11  -2  12     1501.63     1890.11    225.88 o 
 -10  -2  12      819.44      806.83    179.88 o 
  -9  -2  12       13.55       21.12     33.09 o 
  -8  -2  12      521.26      803.15    133.83 o 
  -7  -2  12      699.25      648.91    144.82 o 
  -6  -2  12    10519.42    11077.54    158.35 o 
  -5  -2  12      835.17      848.34     45.77 o 
  -4  -2  12      271.89      283.64     75.58 o 
  -3  -2  12        3.13       10.33     20.51 o 
  -2  -2  12     1505.12     1501.09     55.52 o 
  -1  -2  12     1796.24     1892.46    147.97 o 
   0  -2  12     3572.52     3505.38    165.69 o 
   1  -2  12     1925.16     2173.77    467.83 o 
   2  -2  12     3294.22     3438.07    308.68 o 
   3  -2  12     1546.26     1296.46     87.13 o 
   4  -2  12        8.00       42.70     95.31 o 
   5  -2  12      619.93      612.58    200.09 o 
   6  -2  12       13.41       20.20     72.39 o 
 -12  -1  12      120.86       72.28     68.81 o 
 -11  -1  12        2.63       16.29     56.77 o 
 -10  -1  12       88.78       99.41     62.41 o 
  -9  -1  12     1019.44      986.48    219.97 o 
  -8  -1  12      346.48      405.70     81.57 o 
  -7  -1  12       89.57      135.31     55.58 o 
  -6  -1  12     2355.12     2563.20     69.76 o 
  -5  -1  12     1436.48     1415.51     71.54 o 
  -4  -1  12      378.68      292.39    106.41 o 
  -3  -1  12     8261.98     8566.67    280.43 o 
  -2  -1  12      546.56      578.70     73.89 o 
  -1  -1  12     2972.77     2806.52    109.09 o 
   0  -1  12       35.13       93.71     83.58 o 
   1  -1  12      437.85      343.35    142.30 o 
   2  -1  12       53.49       96.77    251.35 o 
   3  -1  12     1664.24     1668.10    170.88 o 
   4  -1  12      815.68     1008.62    230.69 o 
   5  -1  12        6.45       12.72     45.59 o 
 -12   0  12     1437.57     1216.62    140.72 o 
 -11   0  12        4.53       19.57     24.82 o 
 -10   0  12     1236.30     1187.21     98.06 o 
  -9   0  12     1823.37     1831.43    125.56 o 
  -8   0  12       19.48      -50.67     39.91 o 
  -7   0  12       39.10       69.96     44.31 o 
  -6   0  12     4689.87     4775.39    171.29 o 
  -5   0  12      292.23      332.82     64.47 o 
  -4   0  12        0.38       70.74     23.50 o 
  -3   0  12     3763.93     3757.16    145.65 o 
  -2   0  12      206.69      181.51     71.93 o 
  -1   0  12     1439.07     1501.30     60.27 o 
   0   0  12     1477.31     1490.87     68.97 o 
   1   0  12      197.84      252.56    164.12 o 
   2   0  12     1583.68     1651.32    129.75 o 
   3   0  12     1196.46     1212.49    131.66 o 
   4   0  12      812.97     1039.50    333.69 o 
   5   0  12      221.30      147.16     96.24 o 
 -12   1  12      950.42      877.67    161.48 o 
 -11   1  12     1624.10     1481.84    361.65 o 
 -10   1  12      119.59       74.53     74.80 o 
  -9   1  12     1191.01     1204.00    254.41 o 
  -8   1  12      617.83      400.90    149.29 o 
  -7   1  12     3026.15     2768.92    119.64 o 
  -6   1  12      530.36      481.89     92.95 o 
  -5   1  12       26.10       64.00     31.45 o 
  -4   1  12       71.85       54.74     34.18 o 
  -3   1  12     5337.53     5390.93    188.42 o 
  -2   1  12     1583.46     1589.18    146.42 o 
  -1   1  12     1163.20     1169.03     44.20 o 
   0   1  12     1284.89     1405.82     79.12 o 
   1   1  12     1748.51     1656.86     93.71 o 
   2   1  12     2686.90     2744.54    248.71 o 
   3   1  12      101.37      174.38    118.45 o 
   4   1  12      221.29      110.10     60.01 o 
 -12   2  12      149.55      162.24     61.73 o 
 -11   2  12        2.37      128.41     73.79 o 
 -10   2  12     1061.55     1043.85    242.50 o 
  -9   2  12     2224.72     2125.10    174.22 o 
  -8   2  12      743.28      732.14    107.11 o 
  -7   2  12      944.78     1052.82    112.78 o 
  -6   2  12      937.25     1032.70     63.90 o 
  -5   2  12      287.44      354.68     68.54 o 
  -4   2  12     2961.87     3077.66    134.30 o 
  -3   2  12      262.07      296.25     67.75 o 
  -2   2  12     1440.72     1440.31    148.59 o 
  -1   2  12      454.40      455.53     87.87 o 
   0   2  12     1123.97     1123.64     65.84 o 
   1   2  12      490.98      437.32    107.60 o 
   2   2  12      180.47      218.89    213.68 o 
   3   2  12      663.43      579.13    150.30 o 
   4   2  12      284.38      261.89     82.72 o 
 -12   3  12       21.98       45.04     61.68 o 
 -11   3  12      160.27      225.44     75.54 o 
 -10   3  12      441.28      371.15    150.31 o 
  -9   3  12      130.17      123.51     69.67 o 
  -8   3  12       25.47       -0.32     50.18 o 
  -7   3  12      933.11     1096.94     77.16 o 
  -6   3  12     1173.46     1240.79     94.27 o 
  -5   3  12     1370.94     1609.60    173.76 o 
  -4   3  12     1484.96     1500.85    104.16 o 
  -3   3  12       39.10       63.56     25.19 o 
  -2   3  12      762.32      669.78     70.45 o 
  -1   3  12     2216.70     2252.68     82.78 o 
   0   3  12      184.11      142.49     31.85 o 
   1   3  12      521.03      403.41     99.86 o 
   2   3  12     2784.93     3051.99    118.76 o 
   3   3  12      146.88      255.45     83.53 o 
 -12   4  12      715.22      765.95    150.53 o 
 -11   4  12     1488.42     1753.08    325.22 o 
 -10   4  12      669.46      590.40    183.02 o 
  -9   4  12        4.40       82.48     97.48 o 
  -8   4  12        3.52       44.62     66.02 o 
  -7   4  12     1109.64     1212.01    218.19 o 
  -6   4  12        1.67       57.51     22.64 o 
  -5   4  12        3.95       28.40     26.82 o 
  -4   4  12     4368.92     4507.60    268.44 o 
  -3   4  12      770.99      623.34     85.60 o 
  -2   4  12      494.87      471.79     96.66 o 
  -1   4  12      379.75      376.75    113.80 o 
   0   4  12       34.95       52.07     24.22 o 
   1   4  12      508.59      393.11    122.26 o 
   2   4  12      368.57      413.56     81.07 o 
 -11   5  12      725.24      809.69    129.69 o 
 -10   5  12      829.42      818.70    197.10 o 
  -9   5  12     1630.56     1771.11    192.13 o 
  -8   5  12      194.11      220.07     51.51 o 
  -7   5  12      487.46      307.81     85.71 o 
  -6   5  12       78.05       90.54     25.74 o 
  -5   5  12      415.23      265.99     73.77 o 
  -4   5  12      634.59      545.30    126.99 o 
  -3   5  12        0.13        0.58     19.03 o 
  -2   5  12       54.59       90.97     46.37 o 
  -1   5  12     1199.44     1287.67    137.33 o 
   0   5  12      577.18      549.98     72.58 o 
   1   5  12      368.03      497.25     71.53 o 
 -11   6  12       48.14      111.99     58.97 o 
 -10   6  12      357.31      350.75    109.21 o 
  -9   6  12        0.52       13.44     52.57 o 
  -8   6  12     1178.59     1098.74    156.30 o 
  -7   6  12      222.25      170.12     62.57 o 
  -6   6  12     4025.54     4159.95    300.60 o 
  -5   6  12      577.16      554.61    143.12 o 
  -4   6  12       43.40       58.67     30.92 o 
  -3   6  12       21.55       44.58     46.29 o 
  -2   6  12      493.14      432.64    133.75 o 
  -1   6  12        1.94       11.96     85.91 o 
   0   6  12      160.12       81.40     54.84 o 
 -10   7  12       25.02       52.66     49.25 o 
  -9   7  12      186.24      130.03     91.50 o 
  -8   7  12       19.03       44.74     62.61 o 
  -7   7  12        8.87      -48.47     63.07 o 
  -6   7  12       68.67      100.82     61.52 o 
  -5   7  12     2519.10     3004.89    259.43 o 
  -4   7  12        0.89       52.20     56.55 o 
  -3   7  12      277.05      398.62    136.55 o 
  -2   7  12      297.62      133.29    133.44 o 
  -1   7  12       64.80      138.88     79.23 o 
  -9   8  12      720.45      550.86    179.43 o 
  -8   8  12        3.68       24.86     51.73 o 
  -7   8  12       83.27       56.08     61.83 o 
  -6   8  12        3.75       69.44     90.72 o 
  -5   8  12       77.62       86.99     75.96 o 
  -4   8  12       19.72      -91.03     77.36 o 
  -3   8  12       87.29       92.28     38.37 o 
  -2 -13  13     1049.85      743.06    222.41 o 
  -1 -13  13       90.09      100.19     39.37 o 
   0 -13  13      111.53       74.37     58.80 o 
   1 -13  13       66.53       46.74     38.37 o 
   2 -13  13      652.14      635.48    108.05 o 
  -4 -12  13      709.47      663.61    202.18 o 
  -3 -12  13       49.96       32.28     34.09 o 
  -2 -12  13      220.27      184.73     74.80 o 
  -1 -12  13      405.86      426.05    116.83 o 
   0 -12  13        6.94       91.03     37.02 o 
   1 -12  13      814.58      658.44    151.41 o 
   2 -12  13      276.19      257.78     65.03 o 
   3 -12  13      888.71      872.77    161.95 o 
   4 -12  13      347.89      406.81     92.90 o 
  -6 -11  13        8.17      -36.51     85.83 o 
  -5 -11  13       75.11       28.87     59.27 o 
  -4 -11  13      517.98      466.37    138.36 o 
  -3 -11  13      106.46       70.94     40.93 o 
  -2 -11  13     1791.16     1991.04    111.39 o 
  -1 -11  13      191.10      168.30    140.90 o 
   0 -11  13      320.58      319.45    110.14 o 
   1 -11  13     2504.37     2476.41    121.71 o 
   2 -11  13      202.82      115.26     43.71 o 
   3 -11  13      267.38      281.53     79.82 o 
   4 -11  13      156.70      134.21     39.37 o 
  -7 -10  13        0.89       -0.31     78.30 o 
  -6 -10  13      274.17      220.45     78.10 o 
  -5 -10  13      875.67      755.61    219.36 o 
  -4 -10  13       73.81       82.69     48.64 o 
  -3 -10  13      960.86      726.02    226.75 o 
  -2 -10  13     1100.31     1055.59    230.34 o 
  -1 -10  13      870.66      904.67     96.74 o 
   0 -10  13      524.73      531.04     87.84 o 
   1 -10  13     1597.40     1789.03    115.34 o 
   2 -10  13      315.33      211.13     96.08 o 
   3 -10  13       49.96       49.49     38.98 o 
   4 -10  13      922.59     1069.09     84.15 o 
   5 -10  13      128.64      141.22     76.82 o 
  -8  -9  13      695.42      531.29    238.30 o 
  -7  -9  13        0.87      -71.62     75.50 o 
  -6  -9  13      378.48      247.00    144.63 o 
  -5  -9  13     2047.07     2095.27    134.76 o 
  -4  -9  13        7.70      -26.46     42.67 o 
  -3  -9  13      164.02      223.42     65.12 o 
  -2  -9  13     1282.39     1383.74    192.55 o 
  -1  -9  13        1.85       73.48     51.11 o 
   0  -9  13      816.05      794.32    164.42 o 
   1  -9  13      862.14      768.12    148.73 o 
   2  -9  13      168.17      108.57     42.65 o 
   3  -9  13      188.43      188.53     63.33 o 
   4  -9  13      915.28      777.96    206.46 o 
   5  -9  13       16.77       11.54     31.14 o 
  -8  -8  13      985.24     1030.11    181.45 o 
  -7  -8  13       25.41       43.19     65.71 o 
  -6  -8  13       25.49       98.18     65.09 o 
  -5  -8  13     1396.93     1655.40    228.75 o 
  -4  -8  13      125.75      102.96     61.05 o 
  -3  -8  13      283.15      175.72     55.84 o 
  -2  -8  13      562.11      560.23    122.60 o 
  -1  -8  13       60.68       81.71     38.32 o 
   0  -8  13      650.10      505.40    105.40 o 
   1  -8  13     2295.63     2350.60    121.74 o 
   2  -8  13      252.62      146.30     54.25 o 
   3  -8  13      402.23      411.91    152.60 o 
   4  -8  13     1212.91     1219.24    120.77 o 
   5  -8  13      287.47      209.65    247.00 o 
   6  -8  13     1292.64     1523.19    101.07 o 
  -9  -7  13       28.87      138.73     89.01 o 
  -8  -7  13        0.72      154.42     80.94 o 
  -7  -7  13      350.10      408.41    198.38 o 
  -6  -7  13       79.60      178.96    121.33 o 
  -5  -7  13      643.93      802.52    287.24 o 
  -4  -7  13       44.89       98.10     44.95 o 
  -3  -7  13      361.36      278.24     88.19 o 
  -2  -7  13     2009.60     1879.96    323.28 o 
  -1  -7  13      520.52      592.25    161.17 o 
   0  -7  13     2733.06     2807.45    117.83 o 
   1  -7  13      219.55      244.89     37.04 o 
   2  -7  13      148.44      130.01     58.11 o 
   3  -7  13     1748.54     1702.79    108.48 o 
   4  -7  13       31.72       47.66     25.24 o 
   5  -7  13      281.69      259.63     83.80 o 
   6  -7  13        3.50        5.07     68.82 o 
 -10  -6  13       60.82      -18.18    105.01 o 
  -9  -6  13      943.55      902.72    273.72 o 
  -8  -6  13      249.98      255.55    167.15 o 
  -7  -6  13     1163.77      891.69    321.57 o 
  -6  -6  13      208.51      251.04    120.70 o 
  -5  -6  13     1036.10      983.97    233.80 o 
  -4  -6  13       69.60       53.20     38.48 o 
  -3  -6  13       20.57       62.19     40.52 o 
  -2  -6  13     1127.79     1149.21     38.31 o 
  -1  -6  13      218.98      202.81     76.11 o 
   0  -6  13      798.24      759.33     51.61 o 
   1  -6  13       51.04      104.31     39.35 o 
   2  -6  13       61.59       26.35     23.82 o 
   3  -6  13     4909.88     5290.05    185.20 o 
   4  -6  13        0.82       72.09     66.28 o 
   5  -6  13      137.29      181.33    135.93 o 
   6  -6  13     1968.56     2144.77    105.22 o 
 -10  -5  13      256.42      188.44    121.17 o 
  -9  -5  13       15.13      114.03    101.75 o 
  -8  -5  13      328.91      199.78    121.17 o 
  -7  -5  13     1272.16      986.46    420.06 o 
  -6  -5  13     2649.62     2585.45    152.86 o 
  -5  -5  13      251.31      227.27    121.48 o 
  -4  -5  13     2749.56     2564.58    115.34 o 
  -3  -5  13     2320.16     2345.67    120.78 o 
  -2  -5  13      120.16      102.31     38.03 o 
  -1  -5  13     1188.82     1153.12    105.01 o 
   0  -5  13     5662.03     5613.74    199.38 o 
   1  -5  13      897.03      872.20     77.81 o 
   2  -5  13        1.24       54.13     23.74 o 
   3  -5  13     3365.72     3477.14    686.56 o 
   4  -5  13      438.71      453.44    235.12 o 
   5  -5  13      107.09      150.85    146.96 o 
   6  -5  13      433.60      394.42    129.37 o 
 -11  -4  13      430.42      339.90    187.50 o 
 -10  -4  13      183.78      257.41    192.32 o 
  -9  -4  13        0.29       17.09     88.55 o 
  -8  -4  13     1125.69      997.95    130.18 o 
  -7  -4  13      108.91      193.41     73.01 o 
  -6  -4  13       82.78       89.95     23.12 o 
  -5  -4  13      379.71      342.67    149.29 o 
  -4  -4  13      828.19      879.31     89.45 o 
  -3  -4  13     3737.98     3565.26    130.97 o 
  -2  -4  13     2095.46     2016.56     50.49 o 
  -1  -4  13        5.18       26.45     27.62 o 
   0  -4  13      102.01      103.05     36.82 o 
   1  -4  13       26.27       34.16     45.88 o 
   2  -4  13       64.99      126.65     79.46 o 
   3  -4  13      536.68      429.18    237.80 o 
   4  -4  13       32.87       61.59     87.46 o 
   5  -4  13        1.57        5.09     25.89 o 
 -11  -3  13       32.45      162.80    124.59 o 
 -10  -3  13     1712.22     1797.68    468.99 o 
  -9  -3  13        3.85       64.62    124.43 o 
  -8  -3  13     2433.60     2229.08    289.88 o 
  -7  -3  13      339.95      346.49     72.24 o 
  -6  -3  13       97.36       78.90     37.43 o 
  -5  -3  13      308.60      369.85     74.26 o 
  -4  -3  13     1024.01     1075.96     53.89 o 
  -3  -3  13     4700.21     5099.58    180.13 o 
  -2  -3  13      223.87      232.78     43.26 o 
  -1  -3  13     2528.83     2554.58    126.38 o 
   0  -3  13      694.28      807.96    141.64 o 
   1  -3  13     1862.40     1905.17    339.51 o 
   2  -3  13      221.68      344.33     83.44 o 
   3  -3  13      133.59       59.22     46.33 o 
   4  -3  13      165.07      162.55     78.81 o 
   5  -3  13     1240.60     1258.27     92.74 o 
 -11  -2  13      148.04       23.15    108.12 o 
 -10  -2  13        5.46      -69.13    114.34 o 
  -9  -2  13     1371.10     1623.00    141.31 o 
  -8  -2  13     3339.04     3369.23    128.74 o 
  -7  -2  13     1195.98     1273.66    142.38 o 
  -6  -2  13      209.87      201.36     69.46 o 
  -5  -2  13     3903.96     3811.33    137.10 o 
  -4  -2  13       16.35       35.36     16.34 o 
  -3  -2  13     3140.01     2981.44    113.99 o 
  -2  -2  13      247.43      233.00     41.50 o 
  -1  -2  13      296.04      277.63     85.00 o 
   0  -2  13        3.44       81.15     56.66 o 
   1  -2  13      856.58      933.74     68.61 o 
   2  -2  13     3009.67     3083.63    203.69 o 
   3  -2  13       22.84      -42.15    152.78 o 
   4  -2  13        3.59       20.83     66.10 o 
   5  -2  13      602.28      534.69    133.68 o 
 -11  -1  13     1145.47     1138.85    190.15 o 
 -10  -1  13      231.52      170.08     76.73 o 
  -9  -1  13      153.11      128.65    153.02 o 
  -8  -1  13     3679.81     3696.13    110.50 o 
  -7  -1  13     1015.96     1205.56    109.66 o 
  -6  -1  13      468.39      450.51     70.97 o 
  -5  -1  13     4680.50     4992.00    176.17 o 
  -4  -1  13     4333.84     4095.46    157.30 o 
  -3  -1  13     1190.99     1256.00     59.63 o 
  -2  -1  13     2130.42     2274.82     54.38 o 
  -1  -1  13       26.08       38.96     62.84 o 
   0  -1  13     2294.18     2510.41    132.51 o 
   1  -1  13       15.88       93.06     54.04 o 
   2  -1  13      186.04      187.04    173.68 o 
   3  -1  13        9.81       84.23    158.61 o 
   4  -1  13       43.29       74.90    104.24 o 
 -12   0  13      376.69      378.12    135.74 o 
 -11   0  13     1208.57     1425.48    224.24 o 
 -10   0  13      197.24      180.14     69.84 o 
  -9   0  13      986.42     1046.24    129.64 o 
  -8   0  13       77.95       92.78     38.25 o 
  -7   0  13       20.63       86.35     70.68 o 
  -6   0  13     1293.25     1316.28     64.86 o 
  -5   0  13     2311.61     2224.97    106.49 o 
  -4   0  13     1062.15     1115.26     69.91 o 
  -3   0  13     1875.16     2022.10    102.37 o 
  -2   0  13      997.80      948.30     63.07 o 
  -1   0  13      478.78      406.33    105.79 o 
   0   0  13      770.75      796.64     50.60 o 
   1   0  13        3.16       39.02    117.52 o 
   2   0  13      296.23      239.49     78.04 o 
   3   0  13     1033.70     1222.47    322.81 o 
   4   0  13      185.77       52.73    105.40 o 
 -12   1  13      113.24      163.88     86.72 o 
 -11   1  13     1069.37      879.34    213.42 o 
 -10   1  13     1359.80     1293.90    132.67 o 
  -9   1  13      307.07      292.65    115.57 o 
  -8   1  13      456.50      522.66    117.92 o 
  -7   1  13        8.87       28.01     21.56 o 
  -6   1  13     4838.14     4750.20    206.46 o 
  -5   1  13        2.81       22.74     24.50 o 
  -4   1  13     1863.59     1870.34     59.85 o 
  -3   1  13      302.24      198.48    113.95 o 
  -2   1  13      412.16      434.60    115.28 o 
  -1   1  13      929.42      964.79     54.81 o 
   0   1  13     2752.71     2637.03    233.25 o 
   1   1  13     1527.92     1627.26    261.45 o 
   2   1  13     1141.65     1323.56     90.72 o 
   3   1  13      570.95      646.15    151.82 o 
 -11   2  13      279.63      294.90     84.97 o 
 -10   2  13      191.19      170.98     59.74 o 
  -9   2  13     2263.43     2161.36    175.54 o 
  -8   2  13      335.55      268.63     88.58 o 
  -7   2  13      132.74       98.43     44.46 o 
  -6   2  13      865.28      910.69     87.54 o 
  -5   2  13     1230.47     1214.59     99.06 o 
  -4   2  13       85.44       82.65     69.36 o 
  -3   2  13     3662.92     3831.37    160.32 o 
  -2   2  13      130.50       91.15     57.94 o 
  -1   2  13     1651.80     1796.29    185.25 o 
   0   2  13      427.28      358.20    125.05 o 
   1   2  13     1085.15      913.32    187.40 o 
   2   2  13      194.13      130.03     54.06 o 
   3   2  13     1380.56     1291.32     91.13 o 
 -11   3  13        3.99       -5.65     58.26 o 
 -10   3  13      241.95      167.78     68.81 o 
  -9   3  13      243.47      211.45     80.46 o 
  -8   3  13      393.01      407.93    122.10 o 
  -7   3  13       71.73       82.11     27.61 o 
  -6   3  13     4537.98     4853.13    135.34 o 
  -5   3  13     1137.03     1091.18     80.94 o 
  -4   3  13        3.51       21.51     39.23 o 
  -3   3  13     2234.73     2426.72    215.00 o 
  -2   3  13      237.37      248.26     65.15 o 
  -1   3  13       43.70       66.62     31.10 o 
   0   3  13      478.24      505.36     75.96 o 
   1   3  13       77.39       57.19     68.66 o 
   2   3  13      350.15      254.77     69.05 o 
 -11   4  13     1348.86     1331.75    169.72 o 
 -10   4  13       95.64      120.60     49.08 o 
  -9   4  13      821.30      529.44    137.84 o 
  -8   4  13      787.01      592.51    142.87 o 
  -7   4  13     1602.90     1508.43    119.65 o 
  -6   4  13      380.59      391.80    107.90 o 
  -5   4  13      583.70      618.44    145.67 o 
  -4   4  13        3.37        6.65     27.34 o 
  -3   4  13     2219.09     2380.49    138.32 o 
  -2   4  13      607.09      620.58    138.27 o 
  -1   4  13      675.57      624.61    120.58 o 
   0   4  13      337.66      249.31     79.00 o 
   1   4  13     1498.74     1524.44    130.96 o 
 -11   5  13       11.24      147.87     95.69 o 
 -10   5  13     1558.50     1596.91    161.37 o 
  -9   5  13     1159.36     1392.41    129.89 o 
  -8   5  13      487.68      391.09     88.05 o 
  -7   5  13      591.25      552.91    124.98 o 
  -6   5  13      555.30      484.10    100.69 o 
  -5   5  13       70.90       31.85     32.93 o 
  -4   5  13      946.21      815.08     95.96 o 
  -3   5  13      123.69      104.90     43.40 o 
  -2   5  13     1472.05     1240.93    148.65 o 
  -1   5  13      514.91      582.95     62.52 o 
   0   5  13      152.40      102.49     33.09 o 
 -10   6  13       70.96      107.73     57.73 o 
  -9   6  13      538.66      519.84    157.77 o 
  -8   6  13      205.67      178.66     54.76 o 
  -7   6  13      830.09      925.53    191.08 o 
  -6   6  13      339.86      373.61     87.77 o 
  -5   6  13      447.16      507.83    173.06 o 
  -4   6  13      727.59      688.81    237.84 o 
  -3   6  13        4.71       78.45     51.42 o 
  -2   6  13      109.02       73.17     65.56 o 
  -1   6  13      872.56      658.36    291.59 o 
  -9   7  13       40.91      181.60    138.10 o 
  -8   7  13       69.52       62.92     66.80 o 
  -7   7  13      415.25      392.10    107.19 o 
  -6   7  13      199.72      277.76    142.92 o 
  -5   7  13        6.07       67.73     68.04 o 
  -4   7  13     2013.92     1942.46    335.08 o 
  -3   7  13      522.56      439.01    156.90 o 
  -3 -12  14      605.22      533.74    150.43 o 
  -2 -12  14      713.27      791.40    110.26 o 
  -1 -12  14      401.20      399.76     97.78 o 
   0 -12  14       55.48      134.15     64.02 o 
   1 -12  14      356.76      249.66     91.93 o 
   2 -12  14      145.32      122.51     37.51 o 
  -5 -11  14      415.06      296.09     86.16 o 
  -4 -11  14       42.43       45.49     52.13 o 
  -3 -11  14       84.94       28.01     45.21 o 
  -2 -11  14     1118.62      902.59    223.31 o 
  -1 -11  14     1120.56     1182.36     87.95 o 
   0 -11  14      419.83      404.49    103.74 o 
   1 -11  14      599.55      473.22    229.45 o 
   2 -11  14       78.27       97.48     25.68 o 
   3 -11  14      317.55      224.43     67.13 o 
  -6 -10  14        2.12       81.25     42.25 o 
  -5 -10  14       78.99      162.42     62.82 o 
  -4 -10  14      931.42      841.04    204.11 o 
  -3 -10  14      214.51      221.10     67.29 o 
  -2 -10  14     2033.14     1905.45    120.00 o 
  -1 -10  14      318.67      342.82     90.73 o 
   0 -10  14      737.92      725.63     86.10 o 
   1 -10  14      126.56      124.23     61.13 o 
   2 -10  14      839.85     1038.86    183.31 o 
   3 -10  14      729.04      753.80    143.08 o 
   4 -10  14       46.85       36.73     41.86 o 
  -7  -9  14     1094.20      770.68    303.08 o 
  -6  -9  14       18.65       59.34     85.60 o 
  -5  -9  14      209.73      158.87     67.50 o 
  -4  -9  14      975.18      976.54    211.52 o 
  -3  -9  14      202.91      169.46     94.06 o 
  -2  -9  14      244.57      125.53     44.94 o 
  -1  -9  14      236.90      228.94     67.70 o 
   0  -9  14      150.91      117.92     39.19 o 
   1  -9  14      961.54      933.85    160.03 o 
   2  -9  14      465.14      404.36     80.89 o 
   3  -9  14     1056.05     1354.81    187.08 o 
   4  -9  14      422.05      426.90     99.74 o 
  -8  -8  14        2.13      -53.75    116.51 o 
  -7  -8  14      243.06      256.17    123.81 o 
  -6  -8  14      235.39      211.74    100.35 o 
  -5  -8  14        0.91       79.25     43.97 o 
  -4  -8  14      709.32      776.14    182.99 o 
  -3  -8  14      947.10      807.73    195.01 o 
  -2  -8  14     3273.24     3615.21    192.84 o 
  -1  -8  14      146.74      169.02     43.44 o 
   0  -8  14      503.32      425.56    122.62 o 
   1  -8  14     1245.56     1471.11    134.96 o 
   2  -8  14       10.65       20.63     25.80 o 
   3  -8  14      681.51      721.83     79.73 o 
   4  -8  14       68.72      170.21    289.88 o 
   5  -8  14        3.06      110.26    299.35 o 
  -9  -7  14      252.81      255.55    102.53 o 
  -8  -7  14      824.66      719.41    308.21 o 
  -7  -7  14        6.91       91.19     45.52 o 
  -6  -7  14       32.27       16.62     48.16 o 
  -5  -7  14     1116.14     1068.95    223.08 o 
  -4  -7  14      652.51      639.47     99.33 o 
  -3  -7  14     1695.50     1635.42    131.56 o 
  -2  -7  14     1395.91     1426.92    209.49 o 
  -1  -7  14      101.33       70.69     52.17 o 
   0  -7  14      214.55      198.66     36.45 o 
   1  -7  14     2012.16     2117.11    138.70 o 
   2  -7  14      654.07      807.29     92.37 o 
   3  -7  14      335.11      271.50     72.76 o 
   4  -7  14     1095.02     1177.05    197.61 o 
   5  -7  14       65.32      217.57    322.19 o 
  -9  -6  14      191.93      184.55    147.89 o 
  -8  -6  14     1265.16     1223.98    311.78 o 
  -7  -6  14       11.62     -120.24     80.16 o 
  -6  -6  14      164.63      122.72     79.54 o 
  -5  -6  14     2227.31     2230.63    163.11 o 
  -4  -6  14      119.36      127.70     54.84 o 
  -3  -6  14      355.39      402.35     78.62 o 
  -2  -6  14     1694.58     1671.81     75.22 o 
  -1  -6  14        5.19       16.71     16.65 o 
   0  -6  14     1020.10     1173.80    115.08 o 
   1  -6  14     2093.04     2184.00    122.67 o 
   2  -6  14      206.38      158.51     65.04 o 
   3  -6  14        4.47       44.04     50.35 o 
   4  -6  14       42.57       73.37     35.47 o 
   5  -6  14      174.32      218.63     83.12 o 
 -10  -5  14       70.04       -8.85    112.94 o 
  -9  -5  14      252.30       99.27    134.22 o 
  -8  -5  14     1260.56     1130.46    513.73 o 
  -7  -5  14      325.40      361.34    161.56 o 
  -6  -5  14       72.76       56.86     59.81 o 
  -5  -5  14     2487.81     2483.54    146.65 o 
  -4  -5  14     1861.23     2054.63    169.48 o 
  -3  -5  14      621.37      621.19     68.44 o 
  -2  -5  14     1198.97     1250.60     61.71 o 
  -1  -5  14        9.18       20.71     20.34 o 
   0  -5  14       54.20       36.17     20.77 o 
   1  -5  14     1108.19     1140.28     64.87 o 
   2  -5  14     2037.16     2161.24    233.56 o 
   3  -5  14      695.56      510.83    150.45 o 
   4  -5  14      797.81      660.04    253.96 o 
   5  -5  14      217.02      192.98    134.22 o 
 -10  -4  14      582.74      660.85    176.16 o 
  -9  -4  14      292.25      121.95    189.99 o 
  -8  -4  14      138.94      160.47    103.77 o 
  -7  -4  14        6.92      -74.72     69.60 o 
  -6  -4  14        2.11       27.19     36.82 o 
  -5  -4  14     4208.58     4516.95    185.10 o 
  -4  -4  14      190.58      182.07     57.01 o 
  -3  -4  14     1663.28     1584.97    100.10 o 
  -2  -4  14     1463.90     1531.31     94.29 o 
  -1  -4  14      128.58      157.43     37.03 o 
   0  -4  14     2881.08     3048.18    182.07 o 
   1  -4  14       60.32       77.16     49.48 o 
   2  -4  14      463.72      548.04    185.46 o 
   3  -4  14     1294.13     1328.72    197.47 o 
   4  -4  14      123.93       26.31     44.66 o 
 -11  -3  14      649.93      621.86    275.28 o 
 -10  -3  14      233.84      146.49     48.31 o 
  -9  -3  14     1356.91     1146.31    419.59 o 
  -8  -3  14      814.34      607.10    197.91 o 
  -7  -3  14      411.76      355.86     88.07 o 
  -6  -3  14      165.89       76.68     32.27 o 
  -5  -3  14     1849.25     2107.87    147.81 o 
  -4  -3  14      953.32      907.19     91.65 o 
  -3  -3  14       51.34       65.91     22.63 o 
  -2  -3  14     1224.04     1189.03    104.08 o 
  -1  -3  14      960.21      898.31     89.79 o 
   0  -3  14     1777.24     1922.23    172.59 o 
   1  -3  14       10.27      160.13    149.83 o 
   2  -3  14      208.02      165.65    134.84 o 
   3  -3  14     1947.91     1982.80    100.87 o 
   4  -3  14        3.47      120.70    118.92 o 
 -11  -2  14      196.83      110.45    128.94 o 
 -10  -2  14     1104.14      885.48    380.76 o 
  -9  -2  14       24.46       46.75     40.96 o 
  -8  -2  14      726.99      681.96    180.39 o 
  -7  -2  14      176.23      144.48     44.45 o 
  -6  -2  14     2525.46     2753.31    116.75 o 
  -5  -2  14      335.84      356.73     65.32 o 
  -4  -2  14      694.57      714.99     93.36 o 
  -3  -2  14     1538.28     1334.75    123.19 o 
  -2  -2  14      164.03      145.43     76.20 o 
  -1  -2  14       15.75      -11.14     31.73 o 
   0  -2  14     3046.65     3062.83    163.27 o 
   1  -2  14       11.94       25.88     78.30 o 
   2  -2  14      195.33       97.72    200.55 o 
   3  -2  14     1812.48     1613.84    110.94 o 
   4  -2  14      357.15      304.08     90.75 o 
 -11  -1  14       48.58       72.55    114.03 o 
 -10  -1  14        3.88       30.49     49.71 o 
  -9  -1  14      478.55      350.47    102.90 o 
  -8  -1  14      632.09      532.03    143.23 o 
  -7  -1  14      385.74      465.65     97.11 o 
  -6  -1  14     1239.90     1325.95    111.31 o 
  -5  -1  14       90.05       77.83     26.56 o 
  -4  -1  14      742.42      870.64     89.64 o 
  -3  -1  14     2195.47     2274.15    105.09 o 
  -2  -1  14      258.33      361.20     62.29 o 
  -1  -1  14      303.67      198.05     66.34 o 
   0  -1  14       59.42       65.44     32.25 o 
   1  -1  14      232.85       96.42    199.78 o 
   2  -1  14       76.41      161.14    229.91 o 
   3  -1  14      405.44      387.92    110.85 o 
 -11   0  14       36.96      154.01     93.05 o 
 -10   0  14     1150.15     1523.27    275.28 o 
  -9   0  14      190.12      136.51     56.55 o 
  -8   0  14      669.53      629.84    126.40 o 
  -7   0  14       46.42       36.71     56.31 o 
  -6   0  14      870.02     1033.25     91.73 o 
  -5   0  14       16.05       -5.88     24.08 o 
  -4   0  14      653.13      715.99    150.22 o 
  -3   0  14     2325.52     2520.51    138.88 o 
  -2   0  14       19.78       27.88     60.90 o 
  -1   0  14     1252.37     1386.09     99.27 o 
   0   0  14      290.47      321.97     76.84 o 
   1   0  14     1378.92     1322.32    150.84 o 
   2   0  14       86.84       66.89     87.93 o 
   3   0  14       79.33      139.15     43.06 o 
 -11   1  14      460.20      360.66    130.54 o 
 -10   1  14      116.44       51.67     41.79 o 
  -9   1  14     1142.90     1147.95    105.45 o 
  -8   1  14      941.84      980.45    139.04 o 
  -7   1  14      636.95      695.92    167.38 o 
  -6   1  14      296.13      275.20     74.02 o 
  -5   1  14     1167.10     1119.78     65.71 o 
  -4   1  14       11.60       42.18     28.68 o 
  -3   1  14     2381.14     2556.94     82.43 o 
  -2   1  14      526.69      567.24     72.75 o 
  -1   1  14      507.42      417.54    100.19 o 
   0   1  14      150.21      117.77     32.56 o 
   1   1  14      274.24      276.36     92.90 o 
   2   1  14     1650.37     1651.03    140.81 o 
 -11   2  14       94.80      144.95     56.88 o 
 -10   2  14      830.26      649.59    139.14 o 
  -9   2  14      475.47      541.32    106.69 o 
  -8   2  14     3851.05     3908.47    311.47 o 
  -7   2  14     2278.78     2260.65    150.46 o 
  -6   2  14      647.78      682.87    112.52 o 
  -5   2  14     4639.41     4394.95    220.74 o 
  -4   2  14     3483.58     3504.61    189.57 o 
  -3   2  14      372.72      362.45     76.80 o 
  -2   2  14     1031.71      952.67    123.07 o 
  -1   2  14      126.45       99.53     48.77 o 
   0   2  14      271.70      213.72     51.81 o 
   1   2  14       10.70       73.03     27.77 o 
   2   2  14       96.72       86.42     27.55 o 
 -11   3  14      657.34      464.52    157.23 o 
 -10   3  14       61.43      120.62     63.30 o 
  -9   3  14       80.85      148.93     38.39 o 
  -8   3  14      388.93      240.39     52.20 o 
  -7   3  14      441.32      389.62    102.65 o 
  -6   3  14        1.06        1.42     28.38 o 
  -5   3  14     2263.66     2227.62    153.51 o 
  -4   3  14     1202.43     1343.62    250.34 o 
  -3   3  14      401.22      384.00    106.76 o 
  -2   3  14      242.64      172.64     51.99 o 
  -1   3  14      563.66      451.27    118.24 o 
   0   3  14      444.79      368.11     67.33 o 
   1   3  14        2.15       78.86     41.75 o 
 -10   4  14     1088.96     1002.56    221.92 o 
  -9   4  14       43.27       36.92     51.58 o 
  -8   4  14       45.53       72.14     44.42 o 
  -7   4  14      260.64      159.77     57.51 o 
  -6   4  14     1002.43      958.35    129.40 o 
  -5   4  14       45.50       54.73     30.60 o 
  -4   4  14     2699.19     2448.93    243.90 o 
  -3   4  14      681.02      644.03     80.90 o 
  -2   4  14      122.70      112.04     30.94 o 
  -1   4  14      855.26      815.50     82.97 o 
   0   4  14     1123.94     1039.54     76.26 o 
 -10   5  14      460.58      497.38    138.03 o 
  -9   5  14     2343.54     2466.15    104.40 o 
  -8   5  14        8.51       23.37     34.31 o 
  -7   5  14       36.74       24.00     50.01 o 
  -6   5  14      577.51      580.40    152.65 o 
  -5   5  14      516.60      495.48    104.06 o 
  -4   5  14       15.46       40.20     22.00 o 
  -3   5  14     1057.15      936.29    153.97 o 
  -2   5  14       22.74       16.45     52.12 o 
  -8   6  14     1104.48      688.19    343.16 o 
  -7   6  14       32.00      -36.66     73.48 o 
  -6   6  14     3281.82     3367.31    144.63 o 
  -5   6  14     1422.69     1384.61     99.11 o 
  -4   6  14        0.23       55.30     70.68 o 
  -3   6  14      773.79      917.33    112.16 o 
  -2 -12  15       95.47      146.73     52.12 o 
  -1 -12  15      401.26      299.51    102.67 o 
   0 -12  15        3.58        9.66     40.74 o 
  -4 -11  15      799.26      684.07    152.70 o 
  -3 -11  15       94.16      126.61     48.71 o 
  -2 -11  15     1571.61     1722.18    206.38 o 
  -1 -11  15       18.62        1.08     42.22 o 
   0 -11  15       54.30       78.83     40.39 o 
   1 -11  15      663.05      558.61    147.25 o 
   2 -11  15      101.58       46.11     70.76 o 
  -6 -10  15      326.68      263.31    118.22 o 
  -5 -10  15      396.94      354.80     99.09 o 
  -4 -10  15        2.88       40.83     27.34 o 
  -3 -10  15        6.70        8.20     33.15 o 
  -2 -10  15       58.55       74.63     95.46 o 
  -1 -10  15      659.95      733.49    154.05 o 
   0 -10  15       85.49      119.61     47.40 o 
   1 -10  15     1584.41     1600.71    128.12 o 
   2 -10  15       77.70       91.27     48.39 o 
   3 -10  15        0.06        1.70     32.22 o 
  -7  -9  15       64.04      -66.64    102.22 o 
  -6  -9  15      212.14      101.13    164.98 o 
  -5  -9  15     1794.24     2021.30    131.59 o 
  -4  -9  15      281.81      421.15    157.83 o 
  -3  -9  15      667.03      630.34    137.97 o 
  -2  -9  15     1309.40     1360.02    124.40 o 
  -1  -9  15       37.01       74.23     31.22 o 
   0  -9  15      186.52      171.50     78.30 o 
   1  -9  15      833.38      769.52    193.12 o 
   2  -9  15        0.28       47.20     24.84 o 
   3  -9  15      182.48      245.60     99.27 o 
  -8  -8  15      125.21      212.20    133.13 o 
  -7  -8  15      149.52       92.28    136.08 o 
  -6  -8  15      162.13       89.01    123.19 o 
  -5  -8  15     1055.42     1256.76    385.88 o 
  -4  -8  15      226.14      150.92    112.24 o 
  -3  -8  15        4.45        2.03     27.03 o 
  -2  -8  15      740.47      660.53    123.30 o 
  -1  -8  15      980.09      890.79    228.54 o 
   0  -8  15      567.96      516.47     96.77 o 
   1  -8  15     1110.55     1031.79    192.65 o 
   2  -8  15       90.22       65.98     35.17 o 
   3  -8  15       55.67       40.17     56.55 o 
  -8  -7  15       26.14        6.99     86.68 o 
  -7  -7  15      827.30      853.63    273.26 o 
  -6  -7  15        0.78       42.88     50.02 o 
  -5  -7  15      231.47      234.11    119.00 o 
  -4  -7  15      609.39      593.43    173.37 o 
  -3  -7  15      447.66      308.85    129.64 o 
  -2  -7  15     2378.44     2177.76    165.18 o 
  -1  -7  15     1116.49     1189.21    178.57 o 
   0  -7  15     1267.85     1224.32    157.60 o 
   1  -7  15       16.19       26.65     20.62 o 
   2  -7  15      194.80      202.48     46.89 o 
   3  -7  15     1067.75     1153.65    121.79 o 
   4  -7  15       44.80       75.69     55.93 o 
  -9  -6  15      167.07      425.34    147.42 o 
  -8  -6  15       51.61      208.01    111.38 o 
  -7  -6  15     1374.29     1513.86    392.10 o 
  -6  -6  15      558.56      512.34    309.61 o 
  -5  -6  15      411.57      548.38    299.04 o 
  -4  -6  15     1054.32     1161.69    380.76 o 
  -3  -6  15      368.10      306.66    118.22 o 
  -2  -6  15      209.96      257.70     50.57 o 
  -1  -6  15       10.49       37.77     16.05 o 
   0  -6  15     2175.87     2283.98    197.82 o 
   1  -6  15      840.22      785.23    206.13 o 
   2  -6  15      333.20      625.77    407.79 o 
   3  -6  15     1379.22     1432.30    134.69 o 
   4  -6  15      523.49      450.38    128.64 o 
  -9  -5  15       57.92      180.51    145.25 o 
  -8  -5  15        9.09       91.03     50.18 o 
  -7  -5  15     1028.84      990.18    364.76 o 
  -6  -5  15      879.60      861.71    184.71 o 
  -5  -5  15      160.24      215.00    118.69 o 
  -4  -5  15      334.11      209.41     73.17 o 
  -3  -5  15      194.17      197.65     45.45 o 
  -2  -5  15     4350.41     4353.31    216.84 o 
  -1  -5  15      278.67      254.13     55.15 o 
   0  -5  15      590.90      598.80     85.86 o 
   1  -5  15      386.01      524.21    130.35 o 
   2  -5  15        6.34       26.31     61.52 o 
   3  -5  15      732.74      567.20    161.94 o 
   4  -5  15        2.68       74.77     42.87 o 
 -10  -4  15      266.24      188.59    172.12 o 
  -9  -4  15      219.39      237.99    121.48 o 
  -8  -4  15      355.05      240.48     95.38 o 
  -7  -4  15       64.65       91.19     70.06 o 
  -6  -4  15       76.66      115.58    106.72 o 
  -5  -4  15      955.95     1213.42    261.14 o 
  -4  -4  15      225.24      233.04     48.05 o 
  -3  -4  15     1767.57     1749.02     73.45 o 
  -2  -4  15      893.43      847.16     92.04 o 
  -1  -4  15      142.03      148.22     59.09 o 
   0  -4  15      198.31      340.10    110.22 o 
   1  -4  15     1155.71     1317.16    150.90 o 
   2  -4  15      340.61      316.18    156.05 o 
   3  -4  15      375.98      339.34    100.52 o 
 -10  -3  15      622.26      469.46    240.79 o 
  -9  -3  15        4.59       30.45     90.26 o 
  -8  -3  15     1240.05     1151.75    387.28 o 
  -7  -3  15        7.65       74.26     53.28 o 
  -6  -3  15        0.30       30.02     22.89 o 
  -5  -3  15     2834.49     2900.68    160.00 o 
  -4  -3  15      258.46      255.84     61.05 o 
  -3  -3  15        7.06       39.77     36.58 o 
  -2  -3  15     1170.57     1057.51     75.31 o 
  -1  -3  15      680.54      597.20    120.94 o 
   0  -3  15      782.92      853.63    255.39 o 
   1  -3  15     1106.88     1340.91    189.06 o 
   2  -3  15      598.95      708.15    150.25 o 
   3  -3  15      307.22       34.19    154.49 o 
 -10  -2  15      234.09      258.34    168.55 o 
  -9  -2  15      334.38      215.47    103.31 o 
  -8  -2  15     1735.12     1907.29    112.29 o 
  -7  -2  15      545.93      479.96    137.79 o 
  -6  -2  15      151.27       44.97     58.26 o 
  -5  -2  15     1652.72     1851.58    213.99 o 
  -4  -2  15      618.04      594.66     54.46 o 
  -3  -2  15     1357.44     1341.68     67.10 o 
  -2  -2  15       19.45       35.76     18.27 o 
  -1  -2  15       81.91       81.82     41.87 o 
   0  -2  15       19.24       28.34     25.31 o 
   1  -2  15      724.14      669.89    101.61 o 
   2  -2  15     1364.57     1496.43    210.03 o 
   3  -2  15      122.61      102.59     99.50 o 
 -10  -1  15      501.15      867.77    286.93 o 
  -9  -1  15      271.38      301.06     77.37 o 
  -8  -1  15      263.42      236.93     60.39 o 
  -7  -1  15        8.35       16.45     41.71 o 
  -6  -1  15       14.76      -17.32     80.16 o 
  -5  -1  15     1639.47     1739.18    179.12 o 
  -4  -1  15      229.33      283.85     68.42 o 
  -3  -1  15      665.36      707.79    210.50 o 
  -2  -1  15      228.98      301.81     51.45 o 
  -1  -1  15      194.71      168.24     39.08 o 
   0  -1  15     1519.06     1475.09    132.69 o 
   1  -1  15       78.86       54.22     47.54 o 
   2  -1  15     1043.27     1145.51    117.75 o 
 -10   0  15       80.81       68.54     34.52 o 
  -9   0  15     1098.90     1275.16    112.96 o 
  -8   0  15      245.30      135.11     59.74 o 
  -7   0  15       81.16       46.58     40.31 o 
  -6   0  15       98.17       77.18     40.25 o 
  -5   0  15     1034.01      962.69    129.36 o 
  -4   0  15     1256.27     1385.11    168.16 o 
  -3   0  15       49.08        2.26     28.08 o 
  -2   0  15     2613.05     2780.69    168.61 o 
  -1   0  15     1524.62     1359.90     97.57 o 
   0   0  15     1827.31     1789.69    118.06 o 
   1   0  15        1.73       44.45     35.81 o 
   2   0  15        1.82       87.90    155.81 o 
 -10   1  15     1304.53     1420.63    146.83 o 
  -9   1  15      479.50      255.78     84.37 o 
  -8   1  15      697.97      471.64    130.34 o 
  -7   1  15      376.65      320.32     74.28 o 
  -6   1  15     1630.79     1841.59    146.01 o 
  -5   1  15       98.53      132.98     47.95 o 
  -4   1  15       14.68       14.85     29.23 o 
  -3   1  15        4.97       41.44     24.57 o 
  -2   1  15      198.17      221.26     63.67 o 
  -1   1  15      172.71       73.11     49.17 o 
   0   1  15      793.59      853.83    119.18 o 
   1   1  15       81.62       77.06     40.49 o 
 -10   2  15       27.14       58.09     67.73 o 
  -9   2  15      921.37      713.08    194.87 o 
  -8   2  15       11.96       51.67     23.15 o 
  -7   2  15      329.19      343.99     92.35 o 
  -6   2  15      625.28      648.07    125.41 o 
  -5   2  15       85.02      115.98     39.79 o 
  -4   2  15       11.22       84.54     49.87 o 
  -3   2  15      405.90      397.42     97.94 o 
  -2   2  15        3.20       83.83     34.13 o 
  -1   2  15      650.37      659.27    105.65 o 
   0   2  15      122.82      137.62     40.34 o 
 -10   3  15      537.45      401.94    110.22 o 
  -9   3  15      383.71      218.64    151.39 o 
  -8   3  15       15.24       43.03     33.36 o 
  -7   3  15        5.70       32.24     60.66 o 
  -6   3  15      952.90      799.27    144.64 o 
  -5   3  15       50.11       41.22     38.14 o 
  -4   3  15      272.36      246.97     85.66 o 
  -3   3  15     1399.04     1295.96    103.54 o 
  -2   3  15       10.23        7.22     30.85 o 
  -1   3  15      523.51      435.66    117.18 o 
  -9   4  15      299.88      135.77     48.26 o 
  -8   4  15      371.73      209.27     86.09 o 
  -7   4  15       46.54       41.31     31.38 o 
  -6   4  15      494.59      456.66    111.47 o 
  -5   4  15       32.08       47.99     53.22 o 
  -4   4  15      210.15      168.58     68.05 o 
  -3   4  15     1839.56     1883.79    115.09 o 
  -2   4  15      700.62      570.99    138.39 o 
  -8   5  15     1756.08     1233.08    210.34 o 
  -7   5  15     1081.27      791.66    111.07 o 
  -6   5  15       88.80       39.10     37.50 o 
  -5   5  15      940.09      737.41     88.37 o 
  -4   5  15      886.64      855.65     85.29 o 
  -2 -11  16       73.60      153.99     50.52 o 
  -1 -11  16     2170.16     2417.28    155.50 o 
  -4 -10  16     1250.53     1316.92    211.74 o 
  -3 -10  16        0.59       13.23     43.31 o 
  -2 -10  16      780.25      874.11    153.43 o 
  -1 -10  16      227.81      155.50     70.67 o 
   0 -10  16       15.86       71.33     26.86 o 
   1 -10  16       59.27       36.90     30.91 o 
  -6  -9  16      166.69      125.83     96.16 o 
  -5  -9  16      208.70      155.97     74.88 o 
  -4  -9  16      640.36      839.41    132.01 o 
  -3  -9  16       21.86       77.59     56.86 o 
  -2  -9  16       74.86      117.27     46.84 o 
  -1  -9  16      687.79      692.82    169.80 o 
   0  -9  16        0.07       -8.65     31.96 o 
   1  -9  16     1718.52     1783.55    206.04 o 
   2  -9  16      386.68      286.87     82.83 o 
  -7  -8  16      148.21       64.47     70.06 o 
  -6  -8  16        0.38       40.39     56.24 o 
  -5  -8  16        0.60       41.32     37.44 o 
  -4  -8  16     1113.39      913.29    269.68 o 
  -3  -8  16      328.56      250.14     60.31 o 
  -2  -8  16     2622.14     2564.08    196.99 o 
  -1  -8  16       54.98       86.19     35.20 o 
   0  -8  16        6.16       45.29     31.38 o 
   1  -8  16      774.57      813.56     93.09 o 
   2  -8  16        7.53      -11.03     60.90 o 
  -8  -7  16      382.20      474.59    157.83 o 
  -7  -7  16       48.03       93.99     71.15 o 
  -6  -7  16      296.18      173.83     71.30 o 
  -5  -7  16      623.53      549.77    234.89 o 
  -4  -7  16      253.72      364.60    166.07 o 
  -3  -7  16       95.58       38.22     86.68 o 
  -2  -7  16      688.96      638.46     94.72 o 
  -1  -7  16       70.14      112.28     54.87 o 
   0  -7  16       12.99       50.74     38.84 o 
   1  -7  16     2491.70     2655.15    159.23 o 
   2  -7  16      384.11      253.64    111.38 o 
  -8  -6  16     1086.70      848.20    386.04 o 
  -7  -6  16       24.04      129.87    105.17 o 
  -6  -6  16      118.88      147.89    111.85 o 
  -5  -6  16     1653.48     2026.66    179.27 o 
  -4  -6  16      147.14      214.53     95.07 o 
  -3  -6  16       32.41       25.79     54.84 o 
  -2  -6  16     2358.26     2590.73    210.50 o 
  -1  -6  16       22.25        2.16     20.19 o 
   0  -6  16       69.70       82.37     66.01 o 
   1  -6  16      162.86      273.87    135.31 o 
   2  -6  16      324.32      483.84    201.17 o 
  -9  -5  16       16.14      102.68    113.09 o 
  -8  -5  16      674.16      594.83    369.26 o 
  -7  -5  16        3.23       78.92     85.13 o 
  -6  -5  16      119.34      218.88    104.70 o 
  -5  -5  16     1699.48     1913.26    217.49 o 
  -4  -5  16      158.18      305.26    138.88 o 
  -3  -5  16       72.93       19.88     36.20 o 
  -2  -5  16      958.85      928.07     67.27 o 
  -1  -5  16      206.56      201.51     56.00 o 
   0  -5  16     1059.73     1142.11    378.58 o 
   1  -5  16     1350.29     2055.56    122.26 o 
   2  -5  16        0.21      119.23     43.97 o 
  -9  -4  16      175.91      241.10    128.94 o 
  -8  -4  16        0.14       43.19     58.88 o 
  -7  -4  16     1239.09     1272.76    457.34 o 
  -6  -4  16        3.48       71.62     66.18 o 
  -5  -4  16      532.12      840.74    236.44 o 
  -4  -4  16      182.32      201.27     63.54 o 
  -3  -4  16     1584.26     1573.23    113.32 o 
  -2  -4  16     1431.98     1500.04    126.66 o 
  -1  -4  16     1017.59      944.76     67.52 o 
   0  -4  16     1777.47     1831.63     92.15 o 
   1  -4  16       60.56       24.59     35.72 o 
   2  -4  16       22.72      -20.79     70.84 o 
  -9  -3  16      535.22      500.84    281.02 o 
  -8  -3  16       30.15      -34.02     92.59 o 
  -7  -3  16     1211.39     1064.44    400.18 o 
  -6  -3  16      910.07      927.27    276.21 o 
  -5  -3  16      333.17      226.78     84.08 o 
  -4  -3  16       97.55       90.69     42.17 o 
  -3  -3  16     1031.07     1022.71     73.48 o 
  -2  -3  16      270.21      231.72     73.76 o 
  -1  -3  16       55.22       76.14     38.67 o 
   0  -3  16      903.42      934.27     75.11 o 
   1  -3  16       98.13      151.04    152.63 o 
   2  -3  16       90.68       49.39     70.45 o 
 -10  -2  16       58.60      112.78    128.63 o 
  -9  -2  16       56.29       -4.04     89.95 o 
  -8  -2  16      297.88      393.81    184.55 o 
  -7  -2  16     1106.94     1110.22    104.70 o 
  -6  -2  16     1919.98     2238.94    107.83 o 
  -5  -2  16      310.02      346.06     92.70 o 
  -4  -2  16      326.72      376.87     90.95 o 
  -3  -2  16      641.17      717.99     58.10 o 
  -2  -2  16     1730.26     1747.56     85.99 o 
  -1  -2  16       57.67       39.03     33.73 o 
   0  -2  16     1222.74     1196.72     93.52 o 
   1  -2  16        7.51       64.47     45.67 o 
 -10  -1  16      121.20      137.02     44.58 o 
  -9  -1  16        1.82     -114.65     76.43 o 
  -8  -1  16      345.59      282.61     73.03 o 
  -7  -1  16      339.38      294.91     90.06 o 
  -6  -1  16      736.78      809.22    106.32 o 
  -5  -1  16      182.48      243.25     87.17 o 
  -4  -1  16     1624.29     1440.79    105.33 o 
  -3  -1  16     2040.84     1925.91    111.80 o 
  -2  -1  16     1342.92     1240.46     99.60 o 
  -1  -1  16      369.21      381.71     78.80 o 
   0  -1  16       13.23       72.07     36.27 o 
   1  -1  16      396.22      261.31     62.87 o 
 -10   0  16      767.20      608.29    206.20 o 
  -9   0  16        1.80       33.63     42.93 o 
  -8   0  16      816.00      846.69    115.25 o 
  -7   0  16        0.17       16.18     26.34 o 
  -6   0  16      120.73      120.05     60.59 o 
  -5   0  16      199.85      167.04     47.73 o 
  -4   0  16      321.26      245.57     64.16 o 
  -3   0  16      548.75      532.00    116.99 o 
  -2   0  16      770.59      625.57    108.74 o 
  -1   0  16      301.53      310.85     69.14 o 
   0   0  16      153.97      114.74     44.92 o 
  -9   1  16      897.96      579.41    154.15 o 
  -8   1  16     1059.23     1133.85    149.83 o 
  -7   1  16      923.57     1064.08    122.41 o 
  -6   1  16       23.62       38.92     17.15 o 
  -5   1  16      926.17      808.00    181.94 o 
  -4   1  16      149.16       75.63     66.02 o 
  -3   1  16      796.86      649.60    162.73 o 
  -2   1  16        4.78       45.62     23.01 o 
  -1   1  16      386.12      362.89     72.62 o 
   0   1  16        4.98       14.96     29.67 o 
  -9   2  16      351.50      274.44     74.14 o 
  -8   2  16      771.62      627.08    164.36 o 
  -7   2  16       10.42       43.30     43.42 o 
  -6   2  16        6.65       38.34     36.90 o 
  -5   2  16      993.96     1007.98    155.41 o 
  -4   2  16      313.16      366.60     66.54 o 
  -3   2  16      410.28      382.44     84.33 o 
  -2   2  16       15.06       28.70     43.50 o 
  -1   2  16       15.70       39.23     36.67 o 
  -8   3  16       67.26       16.65     82.57 o 
  -7   3  16        8.08       14.39     38.61 o 
  -6   3  16        9.90       35.18     26.25 o 
  -5   3  16      337.37      389.09    114.34 o 
  -4   3  16     1218.09     1050.76    115.56 o 
  -3   3  16       10.92       44.88     31.30 o 
  -7   4  16       25.31       49.27     25.50 o 
  -6   4  16      837.83      818.91    149.37 o 
  -5   4  16       58.33       68.97     68.43 o 
  -4  -9  17      804.71      647.64    315.82 o 
  -3  -9  17      389.78      423.49     84.67 o 
  -2  -9  17      308.75      212.56     67.88 o 
  -1  -9  17      464.53      333.70     89.11 o 
   0  -9  17       60.49       73.66     46.08 o 
  -6  -8  17      172.36      145.87     83.27 o 
  -5  -8  17      323.43      392.72    136.24 o 
  -4  -8  17       21.52      115.11     63.69 o 
  -3  -8  17       84.41       96.63     49.56 o 
  -2  -8  17      176.36       89.53     43.84 o 
  -1  -8  17     2337.96     2844.94    148.27 o 
   0  -8  17      173.87      179.90     66.08 o 
  -7  -7  17     1492.55     1440.23    499.91 o 
  -6  -7  17       62.36      107.50     55.30 o 
  -5  -7  17       14.58      105.17     79.54 o 
  -4  -7  17     1444.26     1456.85    186.88 o 
  -3  -7  17        8.45      -18.64     77.36 o 
  -2  -7  17      865.58      754.21    201.80 o 
  -1  -7  17       55.50       33.54     43.40 o 
   0  -7  17      161.84      218.89     58.05 o 
   1  -7  17       65.21       72.24     74.57 o 
  -7  -6  17     1333.46     1063.82    282.42 o 
  -6  -6  17      463.78      611.76    166.53 o 
  -5  -6  17      273.66      234.73    168.24 o 
  -4  -6  17     1046.21      987.08    351.55 o 
  -3  -6  17       42.73       10.25     68.66 o 
  -2  -6  17      355.11      286.31    144.01 o 
  -1  -6  17      504.33      568.26    163.58 o 
   0  -6  17       43.26       17.76     49.17 o 
   1  -6  17     1471.98     1626.43    125.99 o 
  -8  -5  17      214.41      157.68     86.99 o 
  -7  -5  17      482.95      202.57    141.52 o 
  -6  -5  17      100.68       74.26     79.23 o 
  -5  -5  17      242.40      185.64     64.00 o 
  -4  -5  17      861.34      883.31    221.84 o 
  -3  -5  17     1099.78      968.44    253.99 o 
  -2  -5  17     2719.96     2798.58    247.93 o 
  -1  -5  17       44.32        6.41     29.14 o 
   0  -5  17       82.54       50.87     28.59 o 
   1  -5  17      436.07      411.20     90.40 o 
  -8  -4  17      533.15      609.43    151.15 o 
  -7  -4  17      115.36       40.55     86.37 o 
  -6  -4  17       28.89       52.82     67.73 o 
  -5  -4  17      627.44      520.88    144.47 o 
  -4  -4  17      887.99      873.98    332.91 o 
  -3  -4  17      327.98      302.22     68.76 o 
  -2  -4  17      593.12      534.74    111.30 o 
  -1  -4  17        2.83       70.15     41.16 o 
   0  -4  17       37.88       30.30     20.27 o 
   1  -4  17     1112.99     1277.42    181.39 o 
  -8  -3  17     1706.22     1334.43    418.20 o 
  -7  -3  17       72.30       82.33     64.47 o 
  -6  -3  17        4.65      262.69    115.89 o 
  -5  -3  17     1281.54     1168.99    353.10 o 
  -4  -3  17       62.74      103.38     29.07 o 
  -3  -3  17        0.57       18.82     33.94 o 
  -2  -3  17     1544.44     1610.83     80.24 o 
  -1  -3  17      158.27      150.68     36.80 o 
   0  -3  17      293.73      234.28     74.31 o 
  -9  -2  17       61.26       15.69     50.95 o 
  -8  -2  17     1745.24     2048.72    174.46 o 
  -7  -2  17       68.54       99.89     48.47 o 
  -6  -2  17      620.20      544.05    123.47 o 
  -5  -2  17     1303.07     1513.08    129.48 o 
  -4  -2  17      311.15      335.37     65.27 o 
  -3  -2  17      288.25      263.80     60.95 o 
  -2  -2  17       37.34       25.42     35.81 o 
  -1  -2  17       13.53       -9.45     34.56 o 
   0  -2  17      109.71      103.08     44.71 o 
  -9  -1  17       73.41       17.24    114.18 o 
  -8  -1  17       78.58       55.94     65.79 o 
  -7  -1  17       37.05       51.66     29.27 o 
  -6  -1  17       25.32       49.82     27.05 o 
  -5  -1  17     1279.39     1489.02    122.31 o 
  -4  -1  17        5.14       53.46     33.17 o 
  -3  -1  17      593.25      660.34    174.66 o 
  -2  -1  17      589.80      487.22    132.88 o 
  -1  -1  17      120.58       81.30     47.38 o 
  -8   0  17       10.66       23.12     51.64 o 
  -7   0  17      293.17      206.75    129.87 o 
  -6   0  17      458.60      352.87     85.44 o 
  -5   0  17      375.57      231.20     52.92 o 
  -4   0  17        8.18       25.50     47.61 o 
  -3   0  17      842.49      736.31     93.28 o 
  -2   0  17      164.78      123.30     29.97 o 
  -8   1  17      377.81      270.19     94.08 o 
  -7   1  17     1027.51      789.98    207.01 o 
  -6   1  17     1328.41     1388.35    113.99 o 
  -5   1  17      512.40      311.43     75.38 o 
  -4   1  17       67.40       62.99     76.97 o 
  -3   1  17      204.68      134.12     52.05 o 
  -7   2  17      421.71      382.50    102.50 o 
  -6   2  17     1402.45     1483.84     81.33 o 
  -5   2  17        5.51       23.17     30.01 o 
  -4   2  17      980.66      994.54    201.02 o 
  -5  -7  18      178.67      204.59     98.02 o 
  -4  -7  18        0.08       74.57     47.85 o 
  -3  -7  18        3.12      126.92     80.94 o 
  -2  -7  18      144.80       65.40     60.59 o 
  -6  -6  18       98.63       66.80     87.77 o 
  -5  -6  18      542.49      449.42    140.12 o 
  -4  -6  18     1230.29     1181.26    354.35 o 
  -3  -6  18      217.16      214.07    135.93 o 
  -2  -6  18      427.19      331.82     91.65 o 
  -1  -6  18       24.85       45.67     44.12 o 
  -6  -5  18      524.51      481.11    193.72 o 
  -5  -5  18      413.58      484.53    136.86 o 
  -4  -5  18      117.73      135.93     94.76 o 
  -3  -5  18        1.94       16.00     21.44 o 
  -2  -5  18      109.14      106.41     88.55 o 
  -1  -5  18     1198.70     1013.49    256.48 o 
  -7  -4  18      657.53      728.58    189.37 o 
  -6  -4  18       41.96       24.70     75.50 o 
  -5  -4  18       83.69       96.16     38.22 o 
  -4  -4  18      637.66      507.83    164.82 o 
  -3  -4  18      197.55      107.03     67.27 o 
  -2  -4  18      933.42      827.40     88.98 o 
  -1  -4  18      373.94      423.98     96.78 o 
  -7  -3  18      951.94     1232.06    160.47 o 
  -6  -3  18      338.96      299.51    114.34 o 
  -5  -3  18      526.08      498.98    171.19 o 
  -4  -3  18      153.15      116.16     43.25 o 
  -3  -3  18      126.22      105.16     37.01 o 
  -2  -3  18        0.78       31.50     33.65 o 
  -7  -2  18      418.02      574.79    122.72 o 
  -6  -2  18      154.57      129.40     59.34 o 
  -5  -2  18       22.14       40.34     59.81 o 
  -4  -2  18      347.57      256.42     81.75 o 
  -3  -2  18      381.37      320.86     99.53 o 
  -2  -2  18     1469.43     1343.15    156.20 o 
  -7  -1  18      200.60      182.25     60.27 o 
  -6  -1  18      131.65      163.69     46.90 o 
  -5  -1  18      372.09      295.09    103.38 o 
  -4  -1  18      682.49      649.97    147.05 o 
  -3  -1  18      631.78      511.16    139.59 o 
  -5   0  18      313.77      203.42     53.77 o 
                                                 
